# Supplementary material for: Global Transcriptome and Correlation Analysis Reveal Cultivar-Specific Molecular Signatures Associated with Fruit Development and Fatty Acid Determination in Camellia oleifera Abel
Source: Int J Genomics. 2020 Aug 29;2020:6162802. doi: 10.1155/2020/6162802 (PMC7481963; doi:10.1155/2020/6162802)
Supplement: Supplementary Materials — Supplementary Table 1: transcriptome base statistics after filtration. Supplementary Table 2: the length range of transcript and unigene. Supplementary Table 3: the length of transcript, unigene, and N50. Supplementary Table 4: candidate genes related to fatty acid in XL106. Supplementary Table 5: candidate genes related to fatty acid in 202. [file 6162802.f1.zip]

Archive with 5 entries (5 files):
- Supplementary table 1.docx
- Supplementary table 2.xls
- Supplementary table 3.xls
- Supplementary table 4.xlsx
- Supplementary table 5.xlsx
