# Supplementary material for: Global Transcriptome and Correlation Analysis Reveal Cultivar-Specific Molecular Signatures Associated with Fruit Development and Fatty Acid Determination in Camellia oleifera Abel
Source: Int J Genomics. 2020 Aug 29;2020:6162802. doi: 10.1155/2020/6162802 (PMC7481963; doi:10.1155/2020/6162802)
Supplement: Supplementary Materials — Supplementary Table 1: transcriptome base statistics after filtration. Supplementary Table 2: the length range of transcript and unigene. Supplementary Table 3: the length of transcript, unigene, and N50. Supplementary Table 4: candidate genes related to fatty acid in XL106. Supplementary Table 5: candidate genes related to fatty acid in 202. [file 6162802.f1.zip › Supplementary table 2.xls]

Range	Transcript	Transcript_percentage	Unigene	Unigene_percentage
200-300	89410	33.40%	69097	39.64%
300-500	72522	27.09%	51433	29.51%
500-1000	52852	19.74%	30285	17.37%
1000-1500	22203	8.29%	9827	5.64%
1500-2000	12705	4.75%	5521	3.17%
2000+	18034	6.74%	8147	4.67%
total	267726	100%	174310	100%
