# Supplementary material for: Global Transcriptome and Correlation Analysis Reveal Cultivar-Specific Molecular Signatures Associated with Fruit Development and Fatty Acid Determination in Camellia oleifera Abel
Source: Int J Genomics. 2020 Aug 29;2020:6162802. doi: 10.1155/2020/6162802 (PMC7481963; doi:10.1155/2020/6162802)
Supplement: Supplementary Materials — Supplementary Table 1: transcriptome base statistics after filtration. Supplementary Table 2: the length range of transcript and unigene. Supplementary Table 3: the length of transcript, unigene, and N50. Supplementary Table 4: candidate genes related to fatty acid in XL106. Supplementary Table 5: candidate genes related to fatty acid in 202. [file 6162802.f1.zip › Supplementary table 3.xls]

-	Min_Length	Mean_Length	Median_Length	Max_Length	N50
Transcript	201	704.54	394	15708	1133
Unigene	201	591.16	344	15708	816
