# Supplementary material for: Global Transcriptome and Correlation Analysis Reveal Cultivar-Specific Molecular Signatures Associated with Fruit Development and Fatty Acid Determination in Camellia oleifera Abel
Source: Int J Genomics. 2020 Aug 29;2020:6162802. doi: 10.1155/2020/6162802 (PMC7481963; doi:10.1155/2020/6162802)
Supplement: Supplementary Materials — Supplementary Table 1: transcriptome base statistics after filtration. Supplementary Table 2: the length range of transcript and unigene. Supplementary Table 3: the length of transcript, unigene, and N50. Supplementary Table 4: candidate genes related to fatty acid in XL106. Supplementary Table 5: candidate genes related to fatty acid in 202. [file 6162802.f1.zip › Supplementary table 4.xlsx]

## Sheet: Sheet1
Gene	XL106_0915	XL106_0922	XL106_0930	XL106_1007	XL106_1014	XL106_1022
G27058_c0_g1	2.78	1.68	1.79	0.95	2.31	1.26
G27299_c0_g1	16.76	17.45	14.03	10.26	21.33	16.53
G27774_c0_g1	5.17	3.7	2.13	2.43	4.89	3.1
G28553_c0_g1	9.43	9.11	7.06	6.97	8.25	8.19
G29916_c3_g2	80.35	83.42	60.76	37.14	77.35	65.2
G29973_c1_g1	149.7	143.35	128.23	78.74	150.41	82.61
G30444_c0_g1	24.7	30.88	20.55	14.15	28.65	15.16
G30916_c2_g1	16.32	19.06	11.18	6.42	14.59	10.55
G32678_c2_g2	11.1	9.2	6.72	4.62	9.74	7.82
G32766_c1_g2	1.51	1.16	0	0	1.33	0
G32873_c0_g1	29.19	34.96	24.29	15.58	46.42	20.81
G32990_c0_g1	22.05	20.58	13.03	11.82	17.99	14.64
G33050_c10_g1	4639.21	5195.48	3859.92	3017.3	6014.86	4388.51
G33050_c2_g2	4208.59	5120.22	3659.11	2638.22	5408.15	4118.24
G33050_c2_g3	5764.35	6674.15	5211.16	3814.43	8507.17	5544.26
G33473_c4_g1	13.09	12.22	9.18	5.47	9.51	6.54
G33751_c3_g1	5.01	2.46	1.4	1.88	2.42	1.85
G33751_c3_g3	14.19	12.04	6.62	2.51	7.57	8.08
G33751_c3_g4	19.09	21.82	13.78	10.95	17.23	11.94
G33963_c0_g2	36.31	32.96	22.09	13.9	23.54	23.39
G33963_c0_g3	41.72	44.44	33.49	22.01	39.16	36.93
G34070_c22_g1	12482.8	10625.4	6577.21	4278.25	12564.5	8005.78
G34070_c35_g1	2274.81	3877.98	673.06	662.34	4019.38	1864.07
G34070_c3_g4	52815	43704.9	36713.9	21516.9	46573.3	36565.9
G34070_c41_g1	1281.68	1095.97	967.13	595.27	1184.49	1053.25
G34070_c4_g1	32906.4	24739.1	19923.5	10099.3	30570.8	18914.7
G34070_c6_g1	38943.8	39732.2	21129.8	18694	33611.1	27622.6
G34663_c1_g1	120.83	133.2	102.39	69.9	128.76	67.77
G34689_c0_g2	4.75	4.31	3.91	2.35	3.86	2.73
G34736_c0_g1	18.22	15.31	14.5	7.01	13.82	12.51
G34883_c3_g2	58.76	69.8	46.41	28.45	57.38	37.46
G34883_c3_g3	45.63	40.46	13.27	9.31	33.04	18.18
G34942_c0_g3	2.01	3.06	0.78	0	1.22	0
G34995_c0_g1	2.1	2.66	0.87	0.32	1.38	1.44
G35165_c2_g2	19.59	17.09	11.86	10.92	15.37	7.97
G35294_c1_g1	13.27	14.41	10.38	6.74	11.68	6.53
G35432_c0_g1	34455.4	23602.5	16043.8	12224.5	21492.2	12762.2
G35432_c0_g2	34729.3	19988.4	16260.8	11914.6	21564.5	14971
G35432_c0_g3	19370.5	12899	8510.23	6699.02	10728.5	7685.21
G35432_c2_g1	29928.2	20708.7	14130	11754.5	19275.9	11269.1
G35432_c4_g1	22168	11215.8	12789.3	7613.16	14805.5	9321.12
G35432_c5_g1	38956.4	23313.5	19767.1	14299.5	25212.1	19774.3
G35432_c7_g1	15406.3	9062.33	5303.99	4533.88	9776.75	5588.09
G35432_c9_g1	14996.2	9570.08	6280.14	4754.33	9176.05	6063.17
G35764_c0_g1	1.54	0.91	0.7	0.47	0.88	0.66
G36102_c0_g1	15.49	13.99	12.81	8.88	17.64	14.24
G36159_c3_g4	0.33	1.27	0	0.29	0.57	0
G36167_c1_g2	47.19	40.88	37.8	31.99	41.37	36.01
G37034_c2_g1	68.82	60.49	47.66	28.36	65.53	0
G37664_c2_g1	42.78	36.4	27.61	21.02	34.4	25.47
G83977_c0_g1	1.61	0.25	0.3	0	0.83	0.27
G124961_c0_g1	1.64	0.84	0.53	0	0.94	0
G12584_c0_g1	1.67	0.13	0.22	0.07	0.59	0.15
G13361_c0_g1	36.71	33.08	25.98	17.61	34.75	29.43
G18225_c0_g1	6.3	8.17	3.66	3.43	4.35	3.55
G18882_c0_g1	12.85	9.29	5.71	5.23	7.64	7.24
G19961_c0_g2	5.29	1.35	0.69	0.39	2.41	0.4
G20256_c0_g1	50.12	47.77	39.53	24.03	40.58	35.38
G22483_c0_g1	26.07	26.56	18.14	13.29	22.1	15.97
G22571_c0_g1	4.34	3.85	3.21	2.3	4.63	2.42
G23241_c0_g1	203.49	257.19	163.3	118.97	183.89	57.97
G23275_c0_g1	68.6	86.78	58.4	35.95	89.38	56.17
G23678_c1_g1	27.11	28.27	21.24	15.38	23.3	23.27
G24105_c0_g1	6.06	4.92	4.49	3.36	4.53	4.16
G24189_c0_g1	2.55	1.71	1.64	1.27	2.2	1.61
G25614_c0_g1	13.21	10.96	7.8	7.51	13.78	8.56
G26421_c0_g1	18.35	20.66	13.76	7.04	13.93	10.95
G26875_c0_g1	5.77	4.77	3.73	2.06	5.6	2.76
G27062_c0_g1	18.37	16.06	15.69	10.04	19.22	14.08
G27398_c0_g1	20.83	20.25	14.18	9.24	19.23	15.72
G27401_c0_g1	5.9	5.65	2.59	3.63	5.05	3.73
G27619_c0_g1	3.35	3.38	2.22	2.08	3.24	2.94
G27789_c0_g1	18.32	14.83	11.39	10.44	15.76	12.3
G27795_c0_g1	21.56	15.03	11.89	7.4	17.86	13.84
G27835_c5_g2	8.64	6.55	4.85	3.89	5.68	4.56
G28396_c2_g1	25.97	29.46	22.51	18.06	27.84	18.44
G28431_c0_g1	8.66	8.15	5.8	3.31	8.71	7.55
G28793_c0_g1	5.56	4.5	3.41	1.89	4.03	3.69
G28987_c0_g3	4.29	4.88	2.18	1.28	2.99	2.27
G29474_c0_g1	25.89	28.82	17.74	15.8	23.57	16.13
G29667_c7_g2	1.6	1.47	0.59	0.31	0.95	0.6
G29811_c0_g1	22.77	22.41	15.76	11.8	20.57	19.8
G30082_c0_g1	8.44	8.85	5.77	4.71	7.14	3.95
G30105_c0_g1	4.13	1.9	0.87	1.15	2.92	1.65
G30146_c7_g2	4.53	3.85	2.05	2.18	3.37	2.82
G30160_c0_g2	16.35	17.17	12.68	12.78	15.73	13.89
G30408_c4_g1	33.88	32.4	23.32	13.27	28.37	26.61
G30609_c0_g1	7.85	7.02	4.87	3.56	5.34	3.54
G30609_c0_g3	6.01	4.07	3.74	2.44	4.2	3.45
G30739_c0_g1	34.55	27.24	22.13	14.93	22.98	20.33
G30826_c1_g1	32.53	24.46	20.38	14.9	25.19	19.39
G30961_c1_g3	25.21	23.91	20.12	13.8	24.48	22.01
G31035_c2_g2	22.23	21.17	16.34	13.67	19.85	15.99
G31075_c2_g1	1.57	1.13	1.13	0.48	1.13	0.71
G31341_c0_g1	10.98	12.63	8.79	4.97	10.65	8.03
G31370_c2_g1	45.91	27.27	19.2	14.11	30.96	24.87
G31574_c2_g1	106.41	124.23	94.23	51.03	115.17	60.14
G31776_c1_g1	33.18	25.11	23.62	14.76	26.8	16.67
G31822_c1_g2	64.2	111.02	41.81	32.2	51.04	14.79
G31854_c0_g2	3.99	3.57	2.58	1.19	3.06	2.49
G31862_c2_g1	18.02	18.14	14.96	9.04	24.12	12.58
G31871_c6_g1	26.93	16.21	13.26	10.75	20.61	13.45
G31900_c1_g2	3.42	3.26	2	1.65	2.33	2.07
G31970_c0_g1	335.48	238.52	215.65	140.36	287.22	163.88
G32126_c0_g2	2.97	1.97	1.87	1.26	2.26	1.91
G32213_c0_g1	6.13	4.64	4.13	2.65	4.28	3.41
G32234_c1_g3	19.77	27.4	14.22	14.86	16.34	15.56
G32325_c3_g3	25.21	25.36	17.22	13.67	19	10.79
G32336_c0_g1	91.29	83.62	69.66	45.2	96.35	39.63
G32404_c1_g2	3.01	2.58	1.4	1.59	1.84	1.45
G32404_c2_g1	35.27	33.38	22.99	21.33	27.75	22.49
G32655_c0_g1	42.84	39.73	32.76	22.47	41.07	33.62
G32677_c5_g3	18.44	11.86	6.36	6.22	15.93	7.44
G32711_c9_g1	10.12	7.35	7.37	4.31	7.87	6.35
G32876_c2_g3	1.27	2.25	0.73	0.59	0.96	0.61
G32911_c0_g3	2.12	1.38	1.1	0.61	1.4	0.45
G33070_c2_g1	16.7	23.76	9.88	4.14	11.37	4.97
G33111_c0_g1	36.55	38.37	36.48	27.45	40.45	26.12
G33148_c1_g3	4.4	2.08	1.78	1.84	3.14	2.25
G33382_c0_g3	2.28	1.49	1	0.26	1.43	0.37
G33435_c2_g2	13.08	12.89	9.62	6.36	11.2	11.05
G33575_c2_g2	50.95	45.89	34.8	18.51	42.3	25.56
G33575_c2_g3	18.67	24.41	13.24	9.25	21.9	17.67
G33897_c1_g1	80.82	67.19	55.84	32.74	58.71	54.14
G34300_c1_g1	32.13	23.17	20.61	11.11	20.72	18.06
G34323_c2_g2	62.71	56.93	46.25	22.89	54.75	41.81
G34357_c0_g1	41.38	26.49	28.06	15.4	34.11	22.45
G34401_c0_g3	76.45	76.88	66.07	44.15	84.08	59.73
G34505_c5_g1	16.42	11.93	12.75	9.69	13.55	10.3
G34541_c3_g2	13.12	12.05	4.37	7.21	14.39	5.7
G34569_c0_g1	10.66	10.83	8.56	5.28	9.4	8.02
G34578_c3_g2	24.17	21.79	6.6	6.42	10.43	7.16
G34631_c1_g3	5.41	4.55	3.32	2.33	6.25	3.47
G34663_c1_g2	209.97	263.99	194.27	125.13	268.74	123.71
G34671_c2_g1	101.64	77.96	61.66	34.75	62.14	61.44
G34777_c1_g1	123.85	85.41	94.14	41.26	100.59	83.59
G34848_c3_g1	7.3	5.78	3.82	2.29	5.12	4.13
G34874_c2_g2	22.09	20.27	16.1	7.69	20.02	15.38
G34913_c1_g1	20.37	11.69	11.16	4.18	12.76	9.58
G35022_c1_g2	16.11	15.15	12.75	6.12	12.9	10.02
G35224_c1_g3	8.74	6.57	5.73	1.91	7.05	4.77
G35318_c1_g5	34.9	38.65	26.55	16.84	26.57	17.38
G35347_c2_g4	4.15	3.49	3.12	1.68	3.66	2.74
G35454_c8_g1	1.83	1.51	0.87	0.56	2.39	1
G35496_c3_g1	39.53	47.16	32.08	38.04	40.9	33.64
G35588_c0_g1	22.15	17.71	16.15	10.35	17.29	8.89
G35920_c5_g1	53.77	44.88	32.33	25.77	42.34	29.83
G36001_c1_g1	23.1	22.37	15.22	11.82	16.28	13.38
G36093_c3_g2	24.92	30.16	17.04	11.87	24.89	23.5
G36191_c0_g2	14.72	11.07	7.74	4.49	8.97	8.24
G36299_c0_g1	11.08	10.52	8.26	4.86	9.77	7.53
G36308_c0_g4	50.05	56.5	37.12	23.17	46.14	18.62
G36353_c2_g1	327.26	375.28	192.97	135.79	252.06	103.25
G36548_c0_g1	119.38	151.27	95.33	93.39	122.3	108.71
G36556_c0_g1	18.6	17.49	13.65	8.61	18.9	15.76
G36627_c1_g1	5.92	2.9	2.11	1.82	3.33	2.52
G36873_c1_g1	13.23	13.38	6.73	7.11	9.39	7.54
G37098_c1_g3	18.38	15.36	13.58	7.75	17.91	13.87
G37107_c0_g1	11.1	13.38	5.17	4.04	9.88	7.27
G37252_c4_g4	43.86	53.47	21.79	16.33	35.33	21.88
G37279_c2_g1	66.31	66.92	48.44	29.82	48.7	32.15
G37338_c3_g3	2.04	2.88	1.07	0	2.76	1.77
G37391_c1_g2	33.03	38.4	23.16	17.56	24.4	20.66
G37399_c0_g1	103.25	88.09	78.43	63.21	92.41	76.42
G37770_c3_g1	68.05	70.37	61.9	57.61	61.9	60.35
G100023_c0_g1	0	0	0	1.37	1.2	1.12
G100456_c0_g1	0	0	0	0	1.65	4.7
G101976_c0_g1	0.2	0	0.1	0.26	0.17	1.95
G102218_c0_g1	0	0.2	0.06	1.09	0.28	5.94
G103567_c0_g1	0	0	0	0	0	3.51
G104164_c0_g1	0	0	0	0	1.33	4.98
G104513_c0_g1	0.74	1.57	1.09	4.33	9.4	19.57
G104642_c0_g1	0.28	0.43	0.12	2.36	1.67	4.38
G104966_c0_g1	1.81	2.32	0.77	3.36	4.97	7.14
G105067_c0_g1	0	0	0	0	0	1.87
G105862_c0_g1	0	0	0	0	0	1.21
G106063_c0_g1	0	0.24	0.58	0	1.63	1.89
G106245_c0_g1	0.46	0	0	1.69	0.8	3.12
G106353_c0_g1	0.31	0.31	0	0.34	0.79	6.36
G107278_c0_g1	0.51	0.39	1.47	1.41	2.2	2.57
G107285_c0_g1	0.29	0.43	0.36	1.4	0.72	3.21
G108915_c0_g1	0	1.07	1.21	0.39	1.43	2.21
G109467_c0_g1	0.43	1.26	0.11	4.1	2.48	6.7
G109669_c0_g1	0	0	0.81	0.14	0.58	1.5
G109762_c0_g1	0	1.77	1.08	1.03	2.64	6.5
G111737_c0_g1	0	0	0	0	0	1.42
G111835_c0_g1	0	0.65	0	0.39	0	10.44
G11264_c0_g1	0	1.16	1.17	0.94	1.86	0.93
G113183_c0_g1	0	0	0	0.21	0	1.72
G113488_c0_g1	0	0	0	0	1.01	3.05
G113780_c0_g1	0	0	0.61	0	0	1.69
G116026_c0_g1	0	0	0	0	0	2.88
G116099_c0_g1	0	0	0	0	0	1.55
G116362_c0_g1	0	0.42	0.75	0.48	0.47	4.45
G11651_c0_g1	0	0.98	0.32	0.93	1.09	1.57
G116673_c0_g1	0	0	0	0	0	1.12
G119357_c0_g1	0	0	0	0	0	5.12
G11978_c0_g1	0	0.09	0.16	0.05	0.21	1.3
G12035_c0_g1	0	0.39	0.34	0.22	0.77	1.8
G120755_c0_g1	0	0.3	1.32	0.7	1.76	2.27
G120911_c0_g1	0	0.34	0.07	0.13	0.45	1.37
G120914_c0_g1	0	0.62	0	0	0	2.68
G12193_c0_g1	0.27	0.21	0	0.47	0.23	2.07
G12207_c0_g1	0	0	0	0	0	1.72
G122558_c0_g1	0	0	0	0	2.45	4.13
G12307_c0_g1	0.7	0.21	0.53	0.63	0.53	1.33
G124434_c0_g1	0	0	0	0.58	0.28	1.39
G126008_c0_g1	0.07	0.3	0.33	0.16	0.06	1.66
G12658_c0_g1	6.67	8.65	7.06	6.93	8.51	20.63
G12915_c0_g1	0.31	0.71	1.09	0.79	2.13	1.21
G13049_c0_g1	1.05	1.03	0.61	0.92	1.96	2.65
G13060_c0_g1	0	0.81	0.46	1.99	2.12	6.59
G13089_c0_g1	293.94	879.49	877.44	898.6	653.59	1785.21
G13103_c0_g1	12.25	20.29	22.35	13.94	28.28	41.45
G13235_c0_g1	0.12	0.38	0.21	1.35	0.84	1.18
G132552_c0_g1	0	0	0	0	0	1.32
G132794_c0_g1	0	0	0	0	0	2.04
G133081_c0_g1	0	0	0	0	0	1.15
G13331_c0_g1	0	0	0	0	0	2.25
G13391_c0_g1	0	0.57	1.52	0	5.27	6.12
G133960_c0_g1	0	0	0	0	0	2.99
G13540_c0_g1	0.53	0.41	0	0	1.82	7.53
G13609_c0_g1	0.18	0.27	0.45	1.03	0.45	1.78
G13760_c0_g1	0	1.91	2.68	7.9	19.82	14.26
G13766_c0_g1	0	0	0	0	0	1.84
G13794_c0_g1	0.12	1.38	1.69	1.99	2.05	3.33
G13822_c1_g1	0	0	0	0	0	3.37
G14168_c0_g1	0	0.32	0.37	0.88	0.09	6.74
G14560_c0_g1	0	0.28	0.39	1.14	0.47	5.66
G14565_c0_g1	0.49	0.51	0.94	0.62	0.53	2.88
G14622_c0_g1	0.31	0.19	0.16	0.15	0.26	1.78
G14705_c0_g1	0.2	0.15	0.26	0.1	0.5	1.4
G14728_c0_g1	0	0.36	0.4	0.2	0.4	1.01
G15190_c0_g1	0.45	0.72	0.47	0.82	0.95	1.71
G1539_c0_g1	0.2	0.24	0.29	0.24	1.84	2.23
G15793_c0_g1	0.31	1.23	0.78	0.67	2.24	4.41
G15820_c1_g1	0	0	0	0	0	2.84
G15889_c0_g1	8.04	8.95	12.75	6.9	9.45	27.48
G15892_c0_g1	0.63	2.23	1.5	4.02	3.15	3.52
G16027_c0_g1	0.5	0.7	0.57	0.52	0.45	5.2
G16273_c0_g2	0.65	0.84	1.37	1.07	2.2	1.7
G16491_c0_g1	0.23	0.28	0.06	0.92	0.95	1.11
G16814_c0_g1	0.43	0.23	0.91	0.3	1.01	2.44
G16915_c0_g1	11.83	21.81	26.63	15.4	46.17	54.86
G17857_c0_g1	0.08	1.61	1.61	1.19	2.56	11.08
G17859_c0_g1	0.18	0.62	0.47	1.06	1.31	2.38
G18023_c0_g1	16.19	24.24	23.77	19.07	55.13	53.84
G18555_c0_g1	0.74	0.7	0.71	1.07	0.47	6.08
G19057_c0_g2	0.17	0.76	1.08	0.65	1.25	1.16
G19140_c0_g1	0.03	0.13	0.31	0.21	0.46	1.09
G1918_c0_g1	0	0	0.77	0.3	2.39	1.51
G19208_c0_g1	0.05	0.3	0.74	1.4	0.25	6.29
G19222_c0_g1	42.11	85.31	84.62	101.52	71.73	245.96
G19454_c0_g1	5.17	8.49	5.74	7.41	15.63	24.27
G20002_c0_g1	0	0	0	0	0	4.18
G20344_c0_g1	0	0.41	0.24	0	0	1.41
G20482_c0_g1	0	1.03	0.66	1.89	1.74	2.53
G20687_c0_g1	0	0	0	0.17	0.26	1.88
G20726_c0_g1	11.3	19.08	24.52	29.38	22.83	30.1
G20730_c0_g1	0.7	1.24	0.21	0.6	1.38	4.96
G20832_c0_g1	0.59	1.24	1.91	1.15	1.7	2.56
G20857_c0_g1	0.05	0.36	0.36	1.64	1.54	5.66
G2108_c0_g1	0.09	0.53	0.08	0.22	0.75	2.22
G21238_c0_g1	15.98	58.5	69.73	49.92	70.84	209.91
G21409_c0_g1	9.25	23.33	17.2	10.2	38.66	105.06
G2199_c0_g1	0.52	1.28	0.67	0.87	2.96	5.93
G22037_c0_g1	1.55	4.81	5.47	4.62	4.24	6.96
G22176_c1_g1	0	0	0	0	0	5.69
G22221_c0_g1	0	0.19	0.12	0.39	0.12	1.78
G22263_c0_g1	0	0	0.28	1.33	0.32	2.13
G22398_c0_g1	1.01	0.93	1.77	1.01	6.22	6.02
G22425_c0_g1	37.69	24.43	15.8	13.29	48.28	275.71
G22503_c0_g1	1.36	3.2	2.83	15.56	3.27	98.1
G22523_c0_g1	0.6	1.8	0.87	2.03	2.3	3.91
G22594_c0_g1	7.87	7.36	9.67	9.74	39.57	48.67
G22840_c1_g1	4.4	5.25	5.26	3.63	7.05	11.24
G22894_c1_g1	0.34	3.24	4.01	4.54	3.95	4.13
G22916_c0_g1	0	3.32	0.98	0.53	2.09	24.13
G22943_c0_g1	8.93	12.98	16.13	11.39	14.57	21.31
G22961_c0_g1	0	0.28	0	0	0.95	1.56
G22961_c1_g1	0	0	0	0.28	0.27	2.16
G23047_c0_g1	0.35	1.54	2.07	0.48	1.45	4.85
G2305_c0_g1	0.56	1.07	1.02	0.49	1.68	8.12
G23122_c0_g1	0.19	0.06	0	0.03	0.54	1.42
G23169_c0_g1	0.54	1.15	0.23	0.3	2.13	5.85
G23211_c0_g1	0.45	0.14	0.24	0.04	3.83	3.63
G23242_c0_g1	0.62	2.05	1.34	1.68	0.39	11.39
G23244_c0_g1	1.24	0.45	1.79	0.49	2.25	6.55
G23425_c0_g1	1.48	2.23	1.54	1.87	3.35	4.91
G23675_c0_g1	3.08	3.27	3.28	1.92	4.01	8.43
G23851_c0_g1	0.16	0.32	0.61	0.4	1.13	1.77
G23875_c0_g1	1.68	3.4	8.06	5.34	14.36	20.4
G23924_c0_g1	0.84	0.76	0.93	0.79	1.45	2.13
G23935_c0_g2	0.66	0.16	0.34	0.46	1.17	3.13
G23970_c0_g1	1.79	2.56	1.36	2.14	2.91	5.23
G24008_c0_g1	4.13	6.56	8.59	6.72	8.75	14.06
G24181_c0_g1	1.16	1.04	1.45	1.23	3.42	6.34
G24238_c0_g1	0.64	1.04	1.07	1.72	2.86	2.4
G24384_c0_g1	1.94	2.11	1.73	1.54	3.89	4.76
G24413_c0_g1	18.06	22.42	19.72	21.68	24.01	52.32
G24446_c0_g1	1.09	3.17	1.97	1.2	2.85	12.91
G24672_c0_g1	31.27	21.03	36.1	47.76	31.06	84.11
G24679_c0_g1	3.58	4.41	3.03	5.41	5.83	13.03
G24687_c0_g1	0.4	0.43	0.77	0.41	1.18	3.49
G24878_c0_g2	1.09	0.42	1.58	1.52	0.94	3.21
G24890_c0_g1	0.41	0.45	1.03	1.3	1.89	2.11
G24893_c0_g1	1.41	1.7	1.19	0.98	2.73	5.45
G24920_c0_g2	0	1.03	0.96	0.52	2.84	3.23
G24924_c0_g1	0.08	0.26	0	0.14	0.07	1.25
G24947_c0_g1	8.75	7.44	8.46	7.43	11.63	19.67
G25104_c0_g1	29.86	60.76	50.41	67.39	45.28	101.52
G25145_c0_g1	4.87	6.08	5.64	4.64	11.74	14.11
G25148_c0_g1	1.38	3.73	4.21	3.34	6.08	7.94
G25148_c0_g2	1.18	4.24	2.6	6.39	21.73	60.13
G25386_c0_g1	0	0	0	0	0	2.26
G253_c0_g1	0	0.2	1.03	1.33	1.91	1.6
G25401_c0_g1	3.41	6	10.81	7.29	13.24	12.93
G25421_c0_g1	0.06	1.45	1.5	1.25	2.2	1.95
G25433_c0_g1	0.92	0	0.88	0.42	1.59	3.14
G25454_c0_g1	3.45	8.06	10.72	5.34	14.74	21.56
G25640_c0_g1	0.13	0.96	1.13	0.48	1.85	4.06
G25719_c1_g1	5.36	7.09	6.58	5.39	5.38	11.57
G25807_c0_g1	1.93	2.84	2.92	2.19	12.11	13.26
G25813_c0_g1	1.93	1.59	2.16	2.16	2.28	3.38
G25848_c0_g1	1.18	3.34	1.9	2.71	2.95	9.06
G25863_c0_g1	0.42	0.53	0.62	0.37	0.61	2.39
G25892_c0_g1	0.98	2.65	1.69	2.15	5.18	13.8
G2591_c0_g1	0	0.05	0.16	0.4	0.47	1.61
G25978_c0_g2	0.09	0.28	0.26	0.77	0.22	2.57
G26000_c0_g1	0.55	0.42	2	0.96	1.88	2.11
G26003_c0_g1	14.8	105.04	59.44	93.5	140.08	161.45
G26008_c0_g1	1.91	1.27	1.47	1.22	4	5.21
G26049_c0_g1	0.76	2.98	2.2	2.71	5.72	4.5
G26068_c0_g1	0.43	0.79	0.92	0.7	3.21	5.54
G26085_c0_g1	14.6	20.01	22.33	14.41	24.51	59.41
G26187_c0_g1	1.86	2.96	6.59	4.03	12.14	16.54
G26206_c0_g1	5.63	20.07	20.15	30.4	41.56	58.51
G26283_c0_g2	1.65	2.64	3.5	1.58	5.9	10.6
G26286_c0_g1	19.92	12.94	14.6	12.05	42.13	39.87
G26331_c0_g1	14.86	22.55	25.18	14.78	27.06	46.72
G26387_c0_g1	10.84	17.88	11.61	11.78	20.7	39.76
G26415_c0_g2	265.3	257.57	954.98	550.25	713.1	2303.97
G26424_c0_g1	10.97	19.86	18.48	15.41	21.89	26.65
G26461_c1_g1	0.25	1.13	0.89	1.67	1.88	1.88
G26502_c0_g1	2.64	8.02	6.33	8.15	26.96	131.76
G26597_c0_g1	0.91	3.1	2.02	5.41	4	4.49
G26626_c0_g1	4.47	7.58	8.36	5.93	8.44	17.36
G26632_c0_g1	2.82	2.57	3.1	1.79	4.54	7.24
G26684_c0_g1	29.92	23.05	27.1	21.43	43.78	50.51
G26705_c0_g1	5.64	5.49	5.19	5.23	8.05	9.59
G26721_c0_g1	0.26	0.84	0.49	0.58	1.28	5.14
G26730_c1_g1	0.62	2.43	2.52	2.81	5.02	6.59
G26800_c0_g2	38.43	105.38	47.56	156.33	85.5	160.95
G26830_c0_g1	1.33	2.31	2.28	2.97	2.33	3.56
G26864_c0_g2	1.48	2.72	2.3	1.33	2.05	13.93
G26993_c0_g1	0.65	1.53	1.46	0.76	1.85	4.32
G27000_c1_g1	18.14	23.78	20.41	14.15	38.95	61.75
G27031_c0_g1	2.44	1.91	2.48	2.36	4.06	3.38
G27060_c0_g2	1.49	1.22	1.54	1.43	1.35	2.41
G27138_c0_g1	3.8	3.8	3.93	3.92	4.57	7.2
G27139_c1_g1	1.81	1.05	1.44	1.86	3.17	4.61
G27149_c0_g1	1.73	3.73	5.89	6.73	12.48	15.03
G27213_c0_g1	0.67	1.17	0.56	0.51	1.34	9.65
G27269_c0_g1	0.94	1.65	1.32	2.64	1.75	4.38
G27311_c0_g1	0.79	1.11	1.66	0.9	2.64	6.18
G27326_c0_g1	0.19	0.88	0.93	0.59	13.54	7.55
G27381_c0_g2	1.6	25.28	9.5	12.7	60.36	188.32
G27384_c0_g1	1.96	3.3	3.08	2.62	2.64	5.05
G27410_c0_g1	0.28	5.09	2.04	3.05	3.48	11.94
G27437_c0_g1	3.67	5.24	5.79	4.81	7.05	12.56
G27515_c0_g1	10.83	15.4	12.94	9.92	17.75	31.49
G27555_c0_g1	0.8	2.64	1.66	1.72	3.55	16
G27585_c0_g1	3.35	2.92	3.48	4.87	5.77	8.66
G27585_c0_g2	5.96	7.11	7.27	7.95	19.14	14.97
G27595_c0_g1	5.52	5.86	8.21	6.08	8.55	10.1
G27623_c4_g1	2.19	2.23	2.52	1.82	2.46	6.49
G27628_c0_g1	3.04	5.46	8.3	4.77	10.68	13.05
G27673_c1_g2	1.3	0.83	0.94	1.32	4.88	8.28
G27718_c0_g1	1.95	5.61	13.12	8.52	14.81	10.79
G27735_c0_g2	12.07	18.53	13.5	13.15	20.91	39.78
G27778_c0_g1	0.82	0.52	0.92	1.79	1.07	2.38
G27787_c0_g1	0.75	3.53	2.27	2.48	4.8	10.45
G27842_c1_g1	5.36	8.44	6.81	7.27	19.37	29.61
G27867_c0_g1	25.35	62.7	99.56	50.04	177.3	156.42
G27891_c0_g1	3.44	13.39	11.36	8.8	9.72	21.34
G27928_c0_g1	0.78	0.93	0.55	0.87	0.76	1.98
G27932_c0_g1	3.27	3.33	6.62	3.25	21.17	19.82
G28011_c1_g3	0	0.29	0.12	0.39	0	2.62
G28023_c0_g1	12.81	23.88	24.07	19.67	33.9	48.89
G28063_c0_g1	37.86	144.78	80.06	80.78	277.3	500.64
G28095_c0_g1	17.36	28.77	42.04	29.24	76.35	51.11
G28176_c0_g1	5.2	7.99	5.62	8.99	8.86	8.7
G28229_c1_g2	0	0	0	0	0	2.29
G28268_c0_g1	8.34	9.06	10.52	6.21	17.68	23.62
G28283_c0_g1	12.37	12.63	9.59	6.51	28.33	46.93
G28302_c0_g2	10.04	13.38	7.86	4.76	16.66	44.55
G28351_c3_g1	0	1.15	0.74	1.42	0.65	1.87
G28415_c0_g1	8.17	11.02	10.02	8.39	11.48	25.06
G28519_c1_g1	2.01	3.13	2.57	3.78	10.22	9.04
G28568_c1_g1	1.3	1.45	2.56	1.43	4.28	5.21
G28603_c9_g2	1.93	4.12	2.93	5.37	4.65	6.69
G28613_c0_g1	1.49	6.74	4.59	5.17	15.71	50.34
G28682_c0_g1	50.76	43.73	47.32	32.01	111.24	115.04
G28707_c0_g1	3.19	7.68	4.67	0.51	10.42	100.65
G28715_c1_g1	0.38	1.66	1.41	1.14	1.81	2.37
G28725_c0_g1	0.91	1.23	1.18	0.74	3.28	4.9
G28725_c0_g3	15.74	17.03	19.05	15.84	29.3	31.42
G28740_c0_g1	10.01	13.95	18.31	15.02	18.1	32.72
G28786_c3_g2	3.7	3.36	3.23	2.98	6.45	12.65
G28824_c0_g1	7.79	8.28	5.96	9.58	21.66	34.94
G28861_c1_g2	0.76	1.43	1.2	1.47	2.13	5.44
G28870_c10_g1	4.47	5.68	5.19	6.19	10.28	21.17
G28959_c1_g1	0.53	0.21	1.3	0.57	2.27	3.59
G28999_c0_g1	4.59	4.53	5.12	4.23	4.24	9.44
G29023_c3_g1	0.11	0.51	0.39	0.85	2.25	1.63
G29072_c3_g1	37.26	99.55	67.66	60.22	148.75	216.29
G29179_c1_g1	58.09	40.25	57.03	34.74	148.3	140.65
G29205_c0_g1	0.86	1.62	0.96	0.91	4.31	5.97
G29211_c0_g1	2.39	9.69	3.51	5.47	2.58	34.92
G29251_c0_g3	0.93	4.94	6.63	2.76	5.62	19.35
G29260_c1_g2	49.78	107.8	118.66	84.06	105.92	119.97
G29316_c0_g1	221.81	346.27	389.6	217.62	580.88	770.04
G29398_c1_g1	6.1	6.97	11.17	11.36	52.8	95.95
G29410_c0_g2	0.58	0.64	0.54	0.68	1.97	2.77
G29422_c2_g1	11.79	21.78	26.6	14.81	26.76	42.72
G29435_c1_g1	0	0.32	0.61	0.12	1.42	6.29
G29467_c0_g2	0.43	1.39	1.72	3.01	0.62	12.44
G29475_c2_g3	35.4	137.72	127.35	110.64	177.29	413.38
G29501_c0_g6	12.82	10.7	10.44	7.36	21.33	26.48
G29507_c0_g1	1.47	2.21	1.67	1.66	2.78	5.08
G29509_c4_g1	90.02	168.44	189.15	111.96	440.38	604.61
G29570_c0_g1	0.45	1.37	0.51	0.63	0.94	6.5
G29573_c2_g2	7.13	5.73	10.26	6.61	10.85	14.65
G29601_c1_g1	45.88	116.53	85.07	74.56	87.58	273.4
G29623_c1_g1	0.09	0.07	0.24	0.68	0.39	1.59
G29624_c1_g1	8.02	26.36	28.88	17.85	48.84	44.49
G29707_c0_g1	0	1.42	0	1.26	2.79	4.67
G29708_c0_g2	4.68	7.67	8.21	6.25	10.43	11.2
G29716_c0_g1	0.24	0.58	0.59	0.72	2.47	1.94
G29735_c0_g1	2.32	2.76	4.24	3.04	3.57	6.59
G29773_c0_g1	166.43	347.51	482.6	380.8	375.84	653.46
G29789_c6_g6	0	0	0	0	0	1.15
G29793_c1_g1	1.21	2.54	2.52	2	3.53	4.99
G29882_c1_g2	2.34	5.7	5.39	4.41	13.48	13.96
G29903_c0_g1	0.54	3.62	4.93	1.42	3.96	13.4
G29912_c1_g1	15.78	17.12	18.26	14.6	22.64	28.41
G29941_c1_g2	7.29	14.57	17.95	9.82	50.06	78.6
G29948_c8_g1	1.42	0.65	1.23	2.02	2.53	5.52
G29967_c3_g1	31.15	70.08	71.34	49.59	105.43	167.81
G29971_c0_g1	1.2	5.38	4.36	2.32	16.09	17.28
G30021_c2_g1	2.63	1.68	2.97	8.49	14.69	15.1
G30040_c0_g2	2.73	4.79	14.87	8.09	16.15	19.44
G30040_c0_g3	0.6	0.45	0.5	0.94	6.28	22.84
G30045_c0_g2	0.45	0.61	0.72	1.1	3.35	11.13
G30134_c0_g2	20.1	46.62	42.14	26.14	62.3	151.25
G30146_c1_g1	0.39	0.09	0.39	0.13	2.1	1.7
G30159_c0_g1	4.29	12.19	19.11	5.93	32.08	49.04
G30159_c0_g2	1.65	3.22	1.25	2.58	1.84	8.53
G30169_c0_g3	1.25	2.2	1.58	1.6	2.46	4.95
G30184_c2_g3	49.01	46.63	46.29	43.65	60.43	88.71
G30189_c0_g1	2.57	2.16	1.99	2.11	4.58	8.85
G30230_c1_g1	8.95	31.77	49.01	19	78.08	136.18
G30256_c4_g2	7.04	10.72	9.29	5.02	20.89	28.88
G30294_c0_g1	2.02	1.13	1.75	1.7	2.08	2.81
G30295_c4_g1	4.9	5.84	6.57	3.3	9.03	25.66
G30299_c1_g1	3.3	12.39	20.52	9.96	31.25	47.59
G30354_c0_g2	2997.27	4416.58	5440.83	3908.85	9024.11	8843.66
G30392_c0_g1	12.05	9.33	10.68	6.18	17.83	33.78
G30438_c0_g1	21.05	18.4	36.97	28.59	74.24	101.12
G30459_c2_g4	0	0	0	0	0	1.05
G30461_c3_g4	18.98	37.1	41.9	22.21	64.24	101.2
G30478_c0_g1	0	0	0	0	1.3	6.1
G30504_c0_g1	7.99	6.27	5.94	4.51	12.49	15.82
G30515_c0_g2	0.58	0.26	0.59	0.45	0.47	1.67
G30522_c0_g1	16.05	16.47	16.41	11.58	25.03	34.09
G30531_c0_g1	3.6	5.65	9.21	2.06	14.08	84.1
G30534_c0_g1	1.29	2.25	1.4	1.99	14.44	28.7
G30561_c3_g6	3.51	7.51	5.56	4.76	17.01	57.6
G30562_c1_g1	14.42	32.41	17.66	27.2	44.86	55.39
G30594_c3_g3	3.39	3.33	2.53	3.83	4.85	5.94
G30617_c0_g3	0	0	0	0	0	1.52
G30664_c1_g1	4.61	8.59	11.53	9.01	15.7	14.64
G30667_c6_g2	0.48	1.59	1.15	1.33	1.02	4.22
G30680_c0_g1	85.06	133.74	118.77	87.27	127.99	258.02
G30701_c3_g2	36.39	32.91	35.55	20.7	59.16	93.02
G30751_c5_g4	26.23	33.18	32.96	24.68	56.53	59.2
G30775_c0_g1	0.95	1.19	1.85	1.45	3.56	2.56
G30798_c1_g3	12.46	20.62	21.35	9.95	35.11	86.38
G30828_c0_g1	0.35	7.06	2.82	3.55	5.27	19.11
G30828_c0_g2	3.87	14.13	7.09	5.43	14.65	46.42
G30835_c2_g6	1.24	0.79	1.31	1.03	2.43	1.97
G30886_c0_g2	33.08	67.74	66.17	47.37	100.9	116.01
G30900_c2_g2	0.56	1.36	1.38	0.87	1.23	2.31
G30902_c2_g1	37.27	53.53	62.35	36.99	113.44	129.02
G30913_c0_g1	11.34	12.03	18.07	17.08	48.77	45.03
G30931_c0_g7	9.86	16.34	16.1	11.21	23.21	32.81
G30952_c0_g2	4.02	4.21	3.95	8.06	8.99	11.34
G30955_c0_g2	2.56	2.23	2.52	2.66	4.91	4.51
G30957_c1_g2	8.97	23.11	27.34	20.35	54.01	93.99
G30983_c2_g1	0.18	0.54	0.51	0.39	1.94	1.04
G30999_c6_g1	10.83	11.86	12.16	7.16	21.17	44.03
G30999_c8_g1	0.14	0.43	0	0.36	0.85	2.22
G31016_c0_g2	0	0	0	0	0.88	2.5
G31080_c2_g5	7.61	6.66	9.91	5.96	14.68	25.18
G31105_c5_g1	0.94	3.74	6.98	6.96	7.67	7.6
G31108_c0_g5	2.33	3.16	3.28	2.47	3.32	5.08
G31111_c4_g2	5.87	2.7	11.34	8.09	60.67	38.54
G31116_c0_g1	2.41	1.65	2.23	3.52	6	7.01
G31141_c0_g2	168.34	297.93	472.04	304.08	553.4	499.04
G31148_c1_g1	0	0.32	0.8	0.38	0.73	2.14
G31151_c3_g2	0.1	0.07	0.45	0.57	1.1	2.06
G31156_c0_g2	7.4	13.09	14.49	9.48	13.15	20.15
G31201_c2_g2	12.31	1.9	6.2	5.42	36.16	38.39
G31238_c6_g1	0.82	1.2	1.48	0.47	1.25	4.28
G31254_c6_g1	3.72	4.02	3.48	2.31	6.14	14.97
G31289_c1_g1	489.7	866.81	991.88	980.15	2274.9	3339.39
G31289_c1_g2	9.26	7.48	8.68	2.96	25.06	39.77
G31292_c4_g1	0	0.71	0.53	0	0	4.14
G31300_c1_g1	1.02	3.49	1.33	1.57	8.15	14.73
G31329_c1_g2	35.9	44.95	59.44	48.08	65.25	71.84
G31351_c0_g4	7.62	12.73	7.6	16.82	8.17	52.62
G31414_c4_g1	57.28	107.28	153.25	77.35	154.22	262.26
G31414_c5_g2	14.33	20.5	12.46	9.76	47.44	183.24
G31414_c7_g1	72.89	136.7	158.65	84.89	172.87	412.54
G31428_c1_g3	0.36	0.42	0.77	0.58	2.09	3.41
G31477_c0_g1	10.7	8.75	9.51	12.98	16.32	22.74
G31497_c3_g1	23.24	26.41	27.75	25.48	36.38	29.76
G31518_c2_g1	0.61	0.87	1.01	0.55	1.37	2.57
G31542_c0_g1	24.71	10.13	12.34	4.94	46.02	68.1
G31572_c0_g1	2.11	1.26	2.66	0.91	5.88	12.02
G31623_c6_g1	33.31	19.76	34.14	35.5	33.42	41.75
G31639_c1_g1	8.43	7.28	25.04	19.6	69.22	102.6
G31645_c0_g1	8.81	13.37	12.48	11.19	14.86	19.76
G31707_c0_g2	10.13	9.76	11.38	9.21	9.73	15.92
G31707_c0_g4	9.42	19.54	17.94	12.05	19.95	35.83
G31712_c4_g6	25.61	41.32	43.64	47.02	98.92	260.93
G31720_c2_g1	2.42	5.16	4.11	7.88	46.08	81.12
G31806_c2_g1	0.35	0.21	0.93	0.47	1.43	1.22
G31871_c5_g1	1.82	4.41	4.65	5.37	5.24	12.09
G31875_c3_g2	3.37	5.8	4.59	4.6	5.17	24.97
G31878_c0_g1	4.4	4.22	4.7	4.54	5.47	8.1
G31886_c1_g7	0	0	0	0	0.12	1.82
G31890_c2_g1	2.09	4.21	3.84	2.99	5.62	6.89
G3197_c0_g2	0	0.3	1.1	0.25	2.01	1.89
G32013_c2_g1	27.62	26.48	87.21	67.23	176.71	211
G32030_c1_g1	0.68	10.5	6.54	2.24	11.16	63.98
G32030_c1_g2	121.15	150.77	130.29	82.94	197.7	567.97
G32030_c1_g3	0.44	1.41	1.21	1.39	1.57	1.31
G32037_c2_g5	1.54	0.66	1.93	1.34	2.26	3.43
G32053_c5_g1	108.23	228.53	265.77	207.6	458.54	508.26
G32056_c0_g1	36.85	42.25	37.27	31.39	56.78	95.82
G32094_c0_g1	2.51	6.26	7.68	6.52	5.58	18.4
G32134_c3_g1	263.21	404.06	382.4	342.71	767.94	685.58
G32155_c3_g2	0	0	0	0	0	5.09
G32185_c3_g2	31.77	64.73	50.8	54.84	78.3	90.95
G32211_c2_g1	2.52	2.21	3.06	2.92	3.77	5
G32236_c2_g2	2.02	2.7	2.84	2.84	3.49	4.92
G32283_c3_g2	621.44	1106.37	1315.71	902.23	2561.79	2043.7
G32290_c2_g1	5.94	8.72	10.87	8.2	15.43	12.9
G32297_c1_g1	144.06	243.3	224.56	179.38	317.99	429.96
G32304_c1_g1	0.11	0.41	0.76	4.18	0.81	11.9
G32304_c1_g2	0.47	2.65	2.26	5.42	15.15	17
G32414_c2_g1	29.11	81.85	58.69	78.73	95.93	98.41
G32414_c2_g2	22.75	56.16	56.44	48.49	63.58	98.07
G32414_c2_g5	64.29	129.46	129.3	119.31	171.77	212.08
G32414_c2_g6	6	6.76	7.2	9.55	9.25	16.54
G32429_c2_g2	0	0	0	0	0.16	1.33
G32431_c8_g1	0	4.72	2.7	3.44	3.9	18.21
G32450_c1_g1	2.06	2.92	3.37	1.99	6.99	6.56
G32450_c1_g2	46.95	144.39	202.38	128.51	167	263.14
G32452_c0_g1	3.31	17.37	19.82	12.62	17.99	31.7
G32468_c0_g1	0	0	0	0	1.12	2.12
G32479_c5_g1	1.91	4.07	3.46	2.89	6.98	11.61
G32514_c2_g3	3.18	6.69	4.67	9.31	7.48	9.81
G32522_c3_g3	13.49	15.87	12.83	17.27	29.74	32.48
G32541_c1_g4	1.26	3.86	1.56	3.66	3.99	8.52
G32546_c0_g4	196.65	293.9	265.46	223.71	388.96	574.57
G32552_c0_g1	21.79	28.71	37.42	22.46	68.51	72.51
G32571_c2_g1	16.82	21.06	21.91	14.49	21.53	41.33
G32594_c0_g1	4.94	8.22	8.26	16.58	41.44	53.5
G32625_c0_g1	1.37	7.01	4.86	13.89	14.55	118.64
G32625_c0_g2	9.64	18.23	16.94	32.45	33.89	124.28
G32631_c1_g1	2.24	2.15	3.11	2.31	2.84	3.79
G32634_c2_g2	39.05	12.21	33.13	22.92	135.4	134.82
G32646_c1_g2	9.73	28.02	22	21.81	44.67	50.74
G32646_c1_g3	44.03	37.34	47.57	42.83	80.86	61.67
G32679_c1_g1	24.55	49.63	39.42	30.59	67.59	106.68
G32694_c4_g3	5.62	9.83	9.56	7.91	22.61	27.16
G32785_c4_g2	5.61	8.44	8.96	6.73	14.53	18.54
G32787_c2_g1	5.6	4.52	5.62	4.09	26.24	31.46
G32792_c1_g2	24.26	81.76	50.82	32	356.53	813.18
G32799_c3_g3	2.11	1.28	1.49	1.86	3.46	4.72
G32805_c1_g2	29.14	36.99	37.68	23.31	76.09	111.72
G32819_c0_g3	17.74	18.02	20.03	10.42	49.89	64.54
G32824_c1_g4	4.49	4.4	3.91	5.26	6.15	6.02
G32846_c0_g1	62.74	106.41	97.76	89.12	166.74	140.25
G32850_c4_g5	0.65	2.38	1.02	1.08	8.34	53.5
G32881_c1_g1	8.71	7.78	10.43	6.46	23.58	30.74
G32936_c0_g3	1.57	1.33	1.07	2.21	3.26	4.8
G32941_c0_g1	3.56	5.07	5.22	4.05	4.41	10.44
G32974_c1_g1	1.13	3.67	1.98	2.71	2.44	7.55
G33014_c3_g1	0.75	0.85	1.11	0.82	2.02	2.79
G33023_c0_g1	11.66	29.28	30.56	19.65	30.74	42.89
G33032_c0_g1	2.03	1.26	2.82	2.15	2.09	3.89
G33056_c2_g1	8.24	11.72	16.67	8.53	15.77	60.12
G33066_c0_g1	0.98	13.41	8.82	4.56	4.13	31.76
G33071_c0_g3	2.35	2.28	1.21	1.69	3.98	7.04
G33087_c1_g1	12.45	27.77	37.62	22.52	71.04	45.47
G33118_c3_g2	7.82	9.66	12.49	8.26	17.24	22.46
G33154_c3_g1	4.72	4.26	3.75	3.05	6.11	13.26
G33180_c3_g2	20.21	17.57	23.77	19.81	36.98	45.5
G33181_c2_g1	27.13	23.12	30.44	21.38	50.35	68.8
G33192_c1_g1	1.39	4.66	1.91	3.21	2.76	9.53
G33197_c1_g1	8	9.91	10.67	7.54	14.36	21.41
G33234_c0_g1	2.52	3.09	6.61	2.62	14.19	21.91
G33282_c0_g4	4.25	15.97	16.35	4.7	14.01	66.15
G33310_c2_g1	43.35	47.78	50.56	40.06	115.84	114.14
G33337_c0_g2	0.21	0.16	0.79	0.59	2.86	2.58
G33388_c2_g2	2.24	0.75	3.57	3.4	9.26	9.11
G33443_c0_g1	8.08	13.2	19.57	22.54	57.31	92.88
G33459_c0_g1	156.23	611.65	415.14	396.28	1694.58	2553.51
G33472_c0_g4	61.39	60.8	62.96	67.74	71.65	73.13
G33503_c0_g2	102.03	135.73	138.13	100.58	206.62	221.76
G33525_c1_g1	0.32	1.34	0.96	1	4.58	39.25
G33540_c1_g1	0	2.04	1.07	2.87	1.14	4.68
G33544_c3_g2	6.45	8.86	15.7	8.18	35.48	33.46
G33616_c0_g1	5.07	9.39	9.76	5.93	11.76	23.91
G33618_c0_g2	5.45	3.2	3.3	2.43	10.16	17.01
G33621_c0_g1	0.57	2.86	1.99	3.82	1.32	12.89
G33621_c0_g2	3.95	7.62	7.62	4.39	15.19	34.36
G33655_c2_g1	10.82	19.72	19.12	18.43	24.57	22.31
G33663_c3_g1	1.98	1.38	2.19	3.08	4.58	5.52
G33664_c0_g2	0.53	1.71	1.72	2.68	2.31	2.86
G33675_c4_g2	24.32	24.49	20.36	17.92	52.41	96.46
G33684_c0_g1	58.17	151.2	159.9	139.6	143.37	234.81
G33707_c2_g6	7.98	8.09	7.58	4.28	14.03	27.02
G33780_c2_g2	9.53	10.87	11.51	6.5	15.31	32.04
G33780_c2_g4	0.79	3.97	1.05	2.79	2.63	10.28
G33788_c0_g5	11.23	9.78	9.73	11.4	11.32	21.17
G33819_c0_g1	10.89	10.15	16.25	12.14	21.76	30.72
G33823_c3_g3	2.65	3.36	3.84	4.54	3.62	9.85
G33856_c1_g1	1.02	0.62	0.72	1.56	1.38	2.09
G33862_c5_g1	1.54	2.06	3.32	2.25	9.11	13.84
G33870_c1_g1	17.56	19.64	17.25	20.86	26.42	23.23
G33872_c0_g1	0	0	0	0	0	7.6
G33889_c0_g1	0.04	0.42	0.24	0.16	0.34	1.37
G33915_c2_g1	3.99	3.69	4.45	3.71	6.49	5.91
G33921_c7_g1	7.86	23.62	24.01	17.29	20.26	42
G33935_c5_g4	0.59	1.77	3.79	1.79	3.22	3.87
G33974_c1_g1	19.8	35.29	26.85	20.19	30.99	91.86
G33992_c1_g6	55.93	73.4	109.71	73.19	273	266.41
G34046_c2_g1	0.11	0.5	0.98	0.58	0.87	1.21
G34076_c2_g2	136.88	126.74	108.43	143.31	207.24	204.34
G34100_c3_g1	2.82	4.8	4.97	3.98	3.29	9.68
G34109_c3_g1	2.34	2.17	2.09	1.6	4.95	5.63
G34114_c1_g2	17.15	24.16	22.74	16.72	28.38	48.39
G34123_c2_g2	4.31	3.46	4.62	3.09	4.38	9.52
G34139_c3_g1	8.57	5.05	7.03	6.97	16.15	16.74
G34141_c1_g1	15.93	27.27	22.27	24.05	28.49	63.34
G34142_c2_g1	11.86	19.56	22.62	17.51	39.52	55.91
G34243_c0_g1	1.01	2.11	1.77	3.46	6.78	15.02
G34276_c3_g3	17.62	28.56	26.76	14.86	77.27	90.17
G34291_c0_g1	0.42	1.09	1.27	0.89	1.93	2.41
G34294_c0_g4	0	0	0	0	0	1.73
G34311_c1_g3	17.49	24.26	22.25	18.39	44.11	50.7
G34314_c0_g1	1.67	5.55	12.49	10.84	4.11	32.56
G34319_c1_g3	2.18	2.37	1.87	2	3.06	5.86
G34326_c1_g1	6.37	5.91	6.31	6.22	8.77	8.68
G34371_c3_g2	63.7	93.67	99.32	68.63	121.54	158.5
G34373_c2_g1	3.01	3.08	2.55	3.84	6.96	11.42
G34386_c1_g3	13.62	24.46	18.06	12.85	32.85	66.64
G34392_c3_g1	39.07	159.1	341.13	244.39	1400.3	2280.41
G34392_c4_g1	59.44	319.44	465.33	391.16	314.87	500.61
G34407_c0_g2	2.28	3.92	2.6	4.52	2.76	13.65
G34420_c4_g1	19.21	38.09	42.35	20.67	78.95	82.39
G34429_c6_g4	3.81	8.91	14.47	18.13	18.58	28.68
G34433_c0_g1	5.31	21.35	18.46	18.87	52.09	37.04
G34474_c4_g2	22.3	51.79	34.62	19.27	118.83	342.35
G34538_c0_g1	1.72	1.98	1.88	1.75	2.28	7.4
G34552_c0_g3	3.27	3.21	3.62	2.49	6.3	8.55
G34573_c2_g1	2.1	2.87	1.88	1.64	6.37	8.31
G34580_c0_g2	0.93	1.62	1.97	1.81	1.56	4.85
G34635_c2_g1	2.05	2.66	1.97	1.42	9.75	8.47
G34650_c0_g2	0	0.34	0	0.4	0.38	1.48
G34710_c2_g1	1.37	2.07	4.33	6.63	19.76	16.86
G34714_c2_g1	3.01	5.63	3.23	3.84	11.77	25.23
G34723_c0_g3	0.32	0.19	0.06	0.97	0.62	1.16
G34742_c3_g2	2.98	3.51	2.43	2.37	3.63	9.02
G34745_c4_g5	7.92	29.42	24.76	22.67	41.89	81.29
G34773_c0_g9	4.98	5.72	6.41	4.71	9.22	11.01
G34826_c0_g1	2.36	2.38	1.89	3.14	8.4	6.86
G34854_c4_g1	126.34	178.96	252.02	197.12	743.25	1244
G34863_c1_g1	0.65	0.49	0.56	0.65	0.66	2.02
G34924_c2_g1	38.46	44.12	49.88	36.48	48.76	76.29
G34925_c1_g2	3.07	4.17	4.19	3.24	7.57	7.88
G34928_c0_g1	0	1.77	4.94	0	6.1	15.08
G34931_c1_g1	1.34	3.1	3.19	1.2	4.4	8.25
G34940_c0_g1	2.38	3.96	4.33	3.48	3.19	5.89
G35079_c0_g3	286.24	160.55	305.45	311.35	258.35	540.35
G35085_c3_g2	11.48	11.88	13.11	9.24	23.5	32.14
G35087_c0_g3	0	0	0	0	0	1.06
G35097_c0_g1	58.1	68.35	105.62	76.85	124.22	143.05
G35124_c1_g2	5.81	5.61	7.78	4.33	8.64	16.07
G35132_c2_g1	34.71	43.07	35.13	27.57	55.19	114.87
G35148_c2_g2	20.86	107.12	145.55	59.41	116.44	303.1
G35150_c1_g5	7.46	9.51	9.3	9.28	14.96	11.51
G35165_c1_g1	26.22	35.98	30.82	22.51	59.03	83.34
G35168_c1_g4	3.59	4.35	5.95	4.5	12.84	13.61
G35169_c1_g2	3.5	5.64	4.69	4.83	5	10.72
G35200_c4_g2	2.11	2.43	0.94	3.48	2.88	5.3
G35214_c3_g1	4.71	8.44	7	5.7	12.67	18.99
G35228_c3_g4	5.08	6.58	6.26	5.12	14.9	19.07
G35282_c1_g1	16.54	18.38	16.14	12.74	21.45	47.03
G35286_c1_g4	17.03	33.04	27.66	39.22	35.82	33.55
G35294_c2_g3	4.85	3.72	7.83	5.12	10.72	17.86
G35294_c2_g4	5.35	8.47	7.85	6.14	12.53	22.69
G35308_c0_g1	0	0.3	0.73	0.55	2.39	1.05
G35340_c0_g1	13.23	13.74	12.88	9.7	22.05	49.79
G35345_c0_g1	80.93	151.46	96.7	49.18	219.49	540.94
G35361_c0_g2	6.47	4.33	4.2	4.56	13.06	16.54
G35368_c2_g1	3.24	4.36	6.82	3.64	13.94	18.61
G35399_c0_g1	2.98	4.58	6.23	3.19	9.34	12.27
G35400_c2_g1	14.27	16.57	17.66	10.7	28.25	47.72
G35407_c3_g1	2.36	1.18	1.81	1.6	4.42	6.04
G35440_c1_g4	11.22	16.54	18.11	10.64	19.04	33.27
G35442_c0_g3	3.99	6.12	6.37	5.06	13.01	16.93
G35465_c2_g1	2.69	5.97	4.07	4.65	5.93	11.94
G35490_c3_g1	40.85	46.51	59.01	24.74	86.48	213.37
G35506_c1_g2	0.55	1.06	1.01	0.96	2.6	2.12
G35515_c1_g2	0	0	0	0	0	2.39
G35534_c2_g4	35.27	53.34	89.52	58.11	240.79	208.5
G35542_c0_g2	55.6	163.99	139.91	161.28	911.43	1907.54
G35561_c7_g1	1.65	0.8	1.65	1.36	2.19	2.84
G35570_c3_g2	11.03	14.4	12.84	6.36	29.5	72.09
G35574_c3_g3	3.11	4.36	2.99	5.12	4.19	12.96
G35612_c2_g1	28.88	39.45	40.85	31.95	42.66	72.94
G35634_c2_g2	0.38	0.56	0.45	0.49	1.02	1.98
G35693_c0_g1	1.56	1.23	2.16	1.08	2.01	4.64
G35695_c0_g1	5.81	6.46	4.42	3.74	11.3	18.25
G35706_c1_g1	0.35	0.28	0.5	1.09	1.28	1.2
G35728_c3_g1	4.37	6.77	14.85	12.24	18.56	17.22
G35755_c3_g1	0	0.33	0.14	0.29	0.77	1.26
G35761_c2_g2	21.12	27.61	33.57	20.99	63.22	55.62
G35781_c2_g2	4.11	5.25	1.01	3.94	12.2	21.96
G35857_c1_g2	2.91	2.79	4	2.57	3.5	6.72
G35893_c0_g2	38.3	38.39	42.32	35.77	70.24	67.96
G35925_c0_g1	0.48	2.19	4.44	2.27	5.31	5.75
G35938_c2_g7	3.29	7.23	8.04	5.51	15.79	13.74
G35947_c3_g1	2.82	4.55	4.03	3.81	12.35	11.22
G35950_c1_g1	0.14	0.15	0.63	0.22	0.6	5.07
G35951_c0_g3	80.86	985.66	693.97	762.44	1129.55	1856.28
G35987_c3_g1	18.89	61.69	57.64	51.36	61.61	132.49
G36026_c0_g2	0.54	2.66	2.11	1.32	3.32	7.89
G36058_c0_g2	0	0.11	0	0.18	0.66	2.33
G36073_c1_g5	2.34	2.84	2.22	2.62	3.29	8.18
G36077_c3_g2	4.06	7.93	8.17	9.32	14.42	14.78
G36124_c3_g2	5.19	5.19	2.24	4.54	14.55	32.99
G36155_c1_g1	25.26	88.71	105.24	85.88	237.99	228.79
G36232_c2_g1	2.63	2.04	1.74	2.34	7.11	7.73
G36261_c1_g1	5.84	5.62	6.12	5.37	6.14	9.62
G36289_c2_g1	18.9	27.67	24.5	23.06	67.16	97.56
G36299_c0_g3	1.09	2.02	1.48	2.4	2.56	2.84
G36313_c1_g1	2152.15	2210.83	2110.89	1979.13	2933.92	3670.52
G36313_c1_g4	6986.61	6719.83	6493.19	5804.93	10923.2	17967.3
G36313_c2_g1	753.6	826.78	836.22	791.13	1212.35	1336.64
G36313_c3_g1	1113.62	1144.78	1477.62	1287.51	2794.76	2885.5
G36313_c4_g1	4498.69	4166.4	3826.13	3918.19	7016.92	9884.65
G36338_c2_g2	1.15	0.45	0.67	0.53	1.52	8.03
G36385_c2_g1	1.67	1.81	2.71	1.35	3.53	5.4
G36438_c0_g4	3.28	13.47	7.77	5.18	18.27	59.16
G36443_c4_g1	0.29	7.39	3.75	2.99	6.93	30.17
G36443_c4_g3	0.28	1.4	0.71	0.77	5.96	19.46
G36508_c3_g1	12.42	15.88	15.26	11.11	30.33	39.8
G36508_c5_g2	4.54	2.2	4.12	4.86	6.08	6.88
G36518_c1_g1	4.08	9.09	8.65	4.31	8.08	18.74
G36542_c0_g6	0	1.24	2.46	2.36	2.78	1.85
G36546_c0_g1	0	0.74	0.36	0.35	0	5.42
G36554_c2_g1	26.2	27.05	31.01	21.88	45.28	53.94
G36622_c1_g2	13.92	11.55	15.46	11.61	24.15	33.25
G36642_c0_g3	19.4	23.17	17.91	14.46	36.73	63.12
G36662_c1_g1	3.35	5.08	5.91	3.2	7.62	10.72
G36709_c3_g4	1.26	2.91	5.2	2.52	4.41	6.24
G36720_c4_g1	19.94	33.16	35.96	32.79	111.75	143.72
G36732_c0_g1	0.76	1.71	1.11	1.05	3.12	5.21
G36774_c3_g2	313.9	612.78	448.86	632.12	522.37	758.12
G36784_c0_g2	7.19	29.59	22.49	8.4	24.15	85.04
G36811_c3_g1	50.29	104.93	100.57	100.3	149.03	129.4
G36880_c2_g2	15.14	14.28	18.13	13.59	22.64	44.85
G36893_c1_g3	5.57	10.05	7.76	7.44	9.15	20.77
G368_c0_g1	0	0	0	0	0	1.1
G36919_c1_g3	20.94	15.15	17.42	19.72	29.9	32.08
G36926_c2_g2	4.07	3.42	7	5.97	30.75	49.16
G36939_c2_g4	21.42	23.71	28.84	14.69	66.33	80.03
G36958_c1_g1	5.23	7.12	10.28	8.18	10.29	11.86
G36987_c0_g3	13.14	19.49	9.06	12.12	18.41	49.34
G37003_c1_g1	2.67	14.83	14.63	15.93	18.17	18.52
G37045_c2_g4	1.3	3.49	4.94	2.79	16.65	8.67
G37058_c1_g1	68.25	97.09	98.1	81.57	89.04	126.49
G37211_c1_g1	16.41	25.2	31.91	28.55	27.34	60.24
G37256_c0_g4	0.16	0.71	3	1.44	7.81	5.78
G37267_c3_g1	1.99	4.88	4.96	3.61	7.21	9.72
G37284_c2_g4	3.33	7.01	7.46	9.65	17.45	19.09
G37315_c0_g1	0.35	0.88	0.67	0.9	0.71	2.53
G37323_c0_g2	0.76	0.14	0.33	0.63	0.8	3.01
G37368_c2_g3	3.62	3.4	1.51	4.35	5.19	6.8
G37407_c2_g1	1.56	1.53	1.4	0.86	3.39	6.21
G37412_c1_g1	3.43	2.91	7.03	3.61	8.63	14.91
G37423_c1_g1	9.08	9.23	10.52	8.57	24.63	20.81
G37440_c1_g1	9.63	3.83	8.79	7.25	35.98	45.63
G37451_c3_g1	65.24	69.62	125.55	74.74	364.13	297.55
G37452_c3_g1	14.52	9.81	21.37	15.07	45.9	47.23
G37452_c3_g4	2.08	2.66	7.63	7.95	24.49	20.85
G37455_c2_g2	3.8	2.91	2.67	2.64	5.55	6.21
G37471_c0_g1	16.62	17.1	17.34	12.97	31.71	75.52
G37483_c5_g1	5.83	19.83	18.39	10.9	36.12	180.99
G37514_c0_g2	0	0.12	0	0.13	0.07	1.21
G37522_c0_g1	12.5	17.74	24.81	10.21	28.58	69.98
G37522_c0_g2	7.65	8.72	10.82	4.59	16.67	33.52
G37522_c0_g3	7.28	9.33	11.23	4.9	16.36	37.96
G37567_c0_g2	42.19	34.79	38.33	29.85	60.66	83.55
G37599_c0_g1	0.38	0.58	1.07	1.71	1.49	1.29
G37626_c6_g1	8.62	9.67	9.09	7.37	12.38	18.28
G37635_c1_g5	73.8	139.33	103.88	164.61	145.87	217.68
G37637_c5_g1	3.09	2.5	2.58	2.36	3.75	5.55
G37647_c2_g4	39.41	64.7	61.96	85.75	190.09	137.11
G37669_c2_g1	2.16	1.33	2.26	2.19	2.6	7.47
G37699_c2_g3	0	0	0	0	0	2.53
G37699_c2_g4	33.48	24.73	26.41	22.61	48.07	76.34
G37702_c1_g4	17.11	19.09	18.67	11.44	29.07	43.7
G37714_c2_g2	0.92	1.64	0.59	0.95	3.97	7.81
G38047_c0_g1	0	0	0	0	1.35	0.8
G38486_c0_g1	1.04	0.39	1.52	1.12	4.4	16.33
G3984_c0_g1	0	0	0	0	1.06	0.51
G40696_c0_g1	0	0	0	0	0	1.89
G42432_c0_g1	0.53	1.91	4.55	4.22	1.65	10.47
G42821_c0_g1	1.72	0	0	0	4.55	5.67
G42958_c0_g1	0.96	0.82	0.72	0.4	1.52	5.08
G42_c0_g1	0	0	6.5	0	1.1	16.64
G4343_c0_g1	0	0	0	0	0	5
G43629_c0_g1	0	0.57	0	0	0.64	6.97
G44177_c0_g1	0	0	0	0	0	1.93
G44438_c0_g1	0	0	0	0	0.61	1.18
G44965_c0_g1	0	0	0	0	0	2.82
G47236_c0_g1	0	0	0	0	0	2.76
G48315_c0_g1	0	0	0	0	0	6.99
G4958_c0_g1	0.38	2.03	2.12	1.01	2.59	9.59
G4999_c0_g1	0.06	0.57	0.05	0.05	0.96	2.59
G505_c0_g1	0	0	0.28	0	2.32	2.82
G51309_c0_g1	0	0	0.68	0	0	2.29
G51474_c0_g1	0	0.75	2.44	2.77	0.84	7.16
G51603_c0_g1	0	0	0.4	0.39	0	2.16
G51721_c0_g1	0	0	0	0	0	1.08
G51848_c0_g1	0.83	0.34	1.02	0.42	1.24	8.33
G52127_c0_g1	0	0.34	0.4	0.19	0.38	1.33
G52559_c0_g1	2.66	4.25	4.12	3.52	4.77	5.41
G53184_c0_g1	0	0	0	0	0.68	1.2
G53281_c0_g1	0	0.27	0.33	0.32	1.22	1.81
G54145_c0_g1	0	0.55	1.33	0.64	0.31	7.59
G54241_c0_g1	0	0.77	0.52	1.6	2.41	4.85
G54308_c0_g1	0	0.22	0	0.62	0	3.3
G54826_c0_g1	0	0	0	0	0	2.71
G55417_c0_g1	0	0.26	0.15	0.58	0.58	2.22
G55526_c0_g1	0	0	0	0	0	1.84
G55947_c0_g1	0	0	0	0	0.77	1.47
G559_c0_g1	0.23	0.32	0.49	1.28	1.07	1.41
G56276_c0_g1	0	0	0	0	0	1.28
G56536_c0_g1	0	0	0	0	0	1.34
G57396_c0_g1	0	1.11	1.01	0.61	2.35	2.39
G5745_c0_g1	0.05	0	0.84	0.04	0.77	2
G57945_c0_g1	0	0	0	0	0	1.65
G58878_c0_g1	0	0.41	0	0	0	2.07
G60095_c0_g1	0	0	0	0	0	2.49
G60453_c0_g1	0	0	0	0	0	3.53
G619_c0_g1	3.78	9.2	17.6	7.88	24.81	22.32
G62779_c0_g1	0	0	0	0	0	2.04
G63342_c0_g1	0	0	0	0	0	1.76
G63502_c0_g1	0	0	0	0	0	2.46
G64176_c0_g1	0	0	0	0	0.57	1.12
G6440_c0_g1	0.04	0.46	0.07	0.14	0.3	1.57
G6640_c0_g1	1.63	3.81	4.9	2.41	6.31	24.32
G67149_c0_g1	0	0	0	4.84	0	39.59
G6747_c0_g1	0.29	3.5	3.66	5.01	4.16	9.75
G6781_c0_g2	0	0	0	0	0	2.23
G6922_c0_g1	0.21	2.48	2.58	3.1	2.45	5.33
G69433_c0_g1	0	0	0	0	0.4	1.97
G7020_c0_g1	0	0.39	0.26	0.17	0.09	2.95
G70258_c0_g1	0	0	0.85	0	1.21	2.63
G71056_c0_g1	0	0	0.24	0	0.46	4.36
G72455_c0_g1	0	0	0	0	0	1.98
G73341_c0_g1	0	0	0	0	0	1.3
G73384_c0_g1	0	0.21	0	0	0.94	1.64
G7451_c0_g1	0.31	0.1	0.03	0.11	1.39	3.53
G75094_c0_g1	0	0.47	0.28	0	0.52	2.08
G75489_c0_g1	0	5.89	0	1.93	4.4	19.79
G7577_c0_g1	0	0.31	0	0.68	1.37	2.93
G75978_c0_g1	0	0	0	0	0.28	1.95
G7653_c0_g1	1.07	2.25	1.7	1.86	2.74	5.25
G77238_c0_g1	0	0	0	0	0	1.06
G77443_c0_g1	0	0	0	0	0	1.99
G77691_c0_g1	0	0	0	0	0	2.04
G77800_c0_g1	0	0	0	0	0	1.09
G78171_c0_g1	0	0	0	0	0	5.55
G78373_c0_g1	0.15	0.82	0.54	0.65	1.04	1.72
G79643_c0_g1	0	0	0	0	0	3.77
G79691_c0_g1	0	1.14	0	0	0	4.88
G79902_c0_g1	0	0	0	0	0	1.12
G8100_c0_g1	0	0	0	0	0	2.56
G81377_c0_g1	0	0	0	0	0	1.32
G8161_c0_g1	0	0.04	0.23	0.4	0.05	1.18
G816_c0_g1	0.1	1.53	1.12	3.43	0.26	15.49
G81801_c0_g1	0	0	0	0	0	2.33
G8332_c0_g1	0	0.1	0.11	0.11	0.22	2.23
G84704_c0_g1	0	0.25	0.1	0.46	0.66	1.73
G85283_c0_g1	0.2	0.9	0	0.34	0.33	3.72
G86080_c1_g1	0	0	0	0	0	3.82
G86665_c0_g1	0	0	0	0	0.44	3.43
G86710_c0_g1	0.74	1.59	1.05	1.11	2.35	3.21
G86942_c0_g1	0	0.29	1.08	1.03	0.33	1.95
G87213_c0_g1	0	0	0.1	0.14	0	3.91
G87689_c0_g1	0	0	0	0	0	1.03
G87877_c0_g1	0	0	0	0	0	1.71
G88901_c0_g1	0.16	0.72	0.47	0	9.38	6.31
G89426_c0_g1	0	0	0	0	0.36	1.05
G89757_c0_g1	0.1	0.15	0.08	0.32	0.25	1.68
G900_c0_g1	1.32	1.67	0.98	2.45	1.68	3.57
G90406_c0_g1	2.08	0	0.69	1.32	3.02	5.23
G90744_c0_g1	0	0	0	0	1.11	1.45
G90810_c0_g1	0.95	0	1.17	0.56	2.99	3.51
G90869_c0_g1	0	0	0	0	0	1.2
G9151_c0_g1	0.71	1.06	1.17	0.75	1.94	5.3
G91847_c0_g1	0	0	0	0	0	1.93
G92192_c0_g1	0.25	0.19	0.23	1.3	5.57	7.71
G92363_c0_g1	0	0	0	0	0	8.9
G93215_c0_g1	0	0	0	0	0	1.27
G93854_c0_g1	0	0	0	1.09	0.96	2.74
G94265_c0_g1	0	0	0	0	0	1.79
G94527_c0_g1	0	3.7	0	4.68	5.86	39.02
G94669_c0_g1	0	0.37	0.46	0	0.83	2.03
G94887_c0_g1	0.31	0.23	0.28	1.34	2.09	1.82
G9545_c0_g1	0.88	0.72	0.34	0.85	1.21	4.43
G95464_c0_g1	0	0.15	0.39	0.43	0.06	1.54
G95783_c0_g1	0	0	0	0	0	1.12
G9594_c0_g1	0.07	0.17	0.2	0.14	1.02	2.5
G9642_c0_g1	0.15	0.12	0.13	0.38	0.9	1.18
G98401_c0_g1	0	0	0	1.73	1.6	1.03
G98574_c0_g1	0	0	0	0.18	0	1.26
G98662_c0_g1	0	0	0	0	0	1.33
G98878_c0_g1	0	0	0	0	0	1.7
G99321_c0_g1	0	0	0	0	0	1.15
G99474_c0_g1	0	0	0	0	0	1.45
G99477_c0_g1	0	0	0	0	0	2.12
G103385_c0_g1	0	0	0	0	0	1.59
G104072_c0_g1	0	0	0	1.37	2.39	2.25
G110036_c0_g1	0	0	0	0	0	1.01
G11483_c0_g1	0	0.08	0.71	0.17	0.97	2.29
G120344_c0_g1	0	0.12	0.8	0.65	1.43	2.91
G12167_c0_g1	0	0.28	0.32	1.4	0.48	5.3
G127842_c0_g1	0	0	0	0	0	2.09
G13170_c0_g1	0	0	0	0	0	1.67
G16828_c0_g1	0	0.07	0.29	0.21	0.36	1.49
G17899_c0_g1	0	0	0	0	0	6.99
G17934_c0_g1	0	0.1	0.17	0.22	0.52	1.01
G18486_c0_g1	1.12	3.48	3	3.56	3.37	16.67
G19790_c0_g1	0	0.23	0.19	1.19	0.19	11.65
G22261_c0_g1	26.02	13.77	23.71	11.11	57.7	71.21
G22469_c0_g1	4	2.52	3.7	2.91	34.78	31.14
G22712_c0_g1	0	0	1.25	1.21	4.24	2
G23138_c0_g1	2.02	9.01	9.7	3.18	16.88	51.86
G23592_c0_g4	0.34	0.26	0.64	0.92	1.77	1.75
G24440_c0_g1	0.26	1.18	1.66	1.99	1.36	2.4
G24860_c0_g1	3.29	6.5	5.89	4.5	8.69	10.84
G25241_c0_g1	2.65	5.72	4.02	5.75	6.89	10.02
G26239_c0_g1	2.46	3.13	1.9	2.15	3.46	9.29
G26868_c0_g1	2.51	10.15	6.14	9.96	6.35	30.15
G27033_c0_g1	14.36	14.5	14.52	10.99	24.2	27.51
G27051_c0_g1	2.04	8.58	6.03	6.8	8.16	12.46
G27124_c0_g1	1.97	3.13	1.92	1.62	5.82	11.78
G27241_c0_g1	7.91	10.22	9.34	10.36	11.7	12.66
G27897_c0_g1	21.71	46.82	64.76	30.21	103.61	140.57
G28591_c0_g1	2.54	2.75	2.78	2.84	9.02	16.41
G28617_c0_g1	2.42	5.71	6.85	2.87	6.81	23.22
G28877_c3_g1	80.9	160.77	186.66	130.32	220.11	401.68
G28938_c0_g1	68.13	81.41	85.79	70.44	125.49	131.07
G29019_c0_g2	0.74	4.69	4.14	10	25.92	148.38
G29064_c1_g1	21.88	24.01	31.37	24.67	64.86	40.99
G29731_c0_g1	10.31	20.42	9.01	34.48	37.95	37.21
G29962_c1_g4	0.26	0.71	0.44	1.28	0.79	1.9
G30357_c0_g2	1.3	0.34	0.98	0.34	2.51	5.43
G30443_c5_g1	0	0	0	0	1.22	1.15
G30521_c0_g1	1.08	2.01	1.36	1.68	6.71	8.3
G30592_c1_g1	22.69	24.04	23.69	15.79	55.64	75.93
G30656_c1_g1	8.24	51.34	50.53	39.66	37.62	59.17
G30814_c0_g1	5.06	7.99	10.46	11.8	14.18	11.67
G30907_c4_g1	23.49	29.01	34.36	20.05	59.66	75.78
G31039_c3_g1	27.04	39.03	33.03	36.6	55.59	55.54
G31380_c1_g2	2.15	5.2	3.61	4.6	5.4	11.01
G31447_c0_g2	0	0	0	0	0	1.45
G31714_c2_g3	3.66	7.61	6.29	5.22	11.37	17.59
G31837_c4_g2	5.98	3.45	4.22	5.21	9.8	11.75
G32073_c3_g4	29.17	46.31	84.18	49.09	79.16	139.91
G32208_c0_g1	144.65	186.79	171.18	191.77	328.86	273.37
G32264_c6_g2	14.22	10.7	26.28	8.41	34.06	58.88
G32310_c0_g2	17.83	46.89	72.51	46.73	53.09	79.31
G32527_c4_g2	2.58	2.53	2.59	1.58	4.67	6.38
G32545_c2_g4	0.49	0.55	0.52	0.41	1.54	1.47
G32826_c0_g1	2.22	3.94	3.34	2.88	6.45	8.79
G33058_c2_g1	0.12	0.75	1.71	1.4	1.41	5.29
G33259_c0_g5	1.13	4.57	6.1	3.01	6.1	20.18
G33260_c2_g1	0	0	0	0	2.39	3.37
G33587_c0_g1	2.72	6.03	12.66	7.1	9.59	15.41
G33832_c0_g2	1.01	1.23	1.43	0.69	3.78	6.58
G33953_c3_g1	25.99	28.14	29.1	23.57	37.8	69.8
G33989_c1_g7	0.72	0.6	4.27	2.11	3.15	11.16
G34033_c0_g1	30.24	63.15	75.27	69.93	102.38	177.54
G34562_c3_g1	1.01	3.07	1.84	1.41	4.17	18.44
G34737_c2_g1	21.51	31.67	32.03	20.33	38.93	75.88
G35011_c1_g1	2.34	1.73	0.8	0.39	5.33	10.73
G35040_c1_g2	38.14	58.78	86.54	74.93	137.87	153.96
G35064_c4_g1	1.85	1.71	2.94	1.14	2.1	7.75
G35093_c2_g1	0.86	2.35	2.39	0.87	1.87	6.96
G35270_c0_g1	1.79	2.73	1.75	1.11	4.04	13.68
G35347_c2_g1	20.74	16.3	17.78	17.27	34.24	44.4
G35452_c0_g2	9.56	13.24	14.95	10.77	34.11	26.62
G35810_c3_g1	80.97	80.97	76.06	51.54	151.65	240.89
G35859_c3_g1	4.02	5.96	5.58	5.05	8.62	8.03
G36016_c0_g3	0.97	0.79	0.92	0.81	3.16	4.1
G36212_c0_g3	5.61	38.8	49.56	28.63	57.99	173.22
G36360_c1_g2	41.95	56.59	120.49	71.56	86.09	123.68
G36360_c1_g3	0.2	1.22	1.25	0.86	4.78	2.45
G36703_c0_g2	0.69	0.26	1.23	0.86	1.54	1.83
G37462_c0_g1	7.43	11.47	11.84	8.15	17.97	21.4
G37637_c5_g2	0.31	0.89	1.08	0.84	0.52	4.95
G37717_c0_g3	4.15	8.53	7.02	10.9	9.92	10.05
G44939_c0_g1	0	0	0.42	0	0	1.85
G498_c0_g1	0.61	0	0	0.17	1.54	2.08
G54542_c0_g1	0	0.17	0.19	0	0.1	2.26
G66618_c0_g1	0	0	0.28	0	0.78	1.3
G68288_c0_g1	0.5	0.44	0.46	1.37	1.59	3.88
G81216_c0_g2	0	0	0	0	0.45	1.3
G82679_c0_g1	0	0	0	1.07	0.95	2.69
G91544_c0_g1	0	0	0	0	0	1.75
