# Supplementary material for: Global Transcriptome and Correlation Analysis Reveal Cultivar-Specific Molecular Signatures Associated with Fruit Development and Fatty Acid Determination in Camellia oleifera Abel
Source: Int J Genomics. 2020 Aug 29;2020:6162802. doi: 10.1155/2020/6162802 (PMC7481963; doi:10.1155/2020/6162802)
Supplement: Supplementary Materials — Supplementary Table 1: transcriptome base statistics after filtration. Supplementary Table 2: the length range of transcript and unigene. Supplementary Table 3: the length of transcript, unigene, and N50. Supplementary Table 4: candidate genes related to fatty acid in XL106. Supplementary Table 5: candidate genes related to fatty acid in 202. [file 6162802.f1.zip › Supplementary table 5.xlsx]

## Sheet: Sheet1
Gene	XL210_0915	XL210_0922	XL210_0930	XL210_1007	XL210_1014	XL210_1022	XL210_1029	XL210_1105
G100545_c0_g1	0.54	0	0	0	0	2.49	0	0
G104564_c0_g1	0	0.24	0	0.37	0.42	1.5	0	0.2
G110382_c0_g1	0	0	0	0	0	7.66	0	0
G114765_c0_g1	0	0	0	0	0	3.68	0	0
G129466_c0_g1	0	0	0	0	0	3.86	0	0
G132385_c0_g1	0.87	0	0.28	0	0.64	1.93	0.17	0
G135492_c0_g1	0	0	0	0	0	2.41	0	0
G17857_c0_g1	0.46	0.38	0.85	0.77	0.53	2.96	1.09	0
G23252_c0_g2	0.82	0	0.81	1.79	2.02	2.9	1.61	0
G24001_c0_g1	2.5	2.1	1.09	1.12	0.92	2.61	0.65	0.85
G24096_c0_g1	6.51	4.15	3.27	4.75	7.68	10.16	0.15	0
G24194_c0_g1	1.49	1.12	0.41	0.33	0.7	2.62	0.22	0.69
G24334_c0_g1	0.16	0.09	0.07	0.07	0.08	3.83	0.01	0
G24517_c0_g1	5.68	5.11	4.8	3.53	8.27	12.48	2.29	3.16
G25148_c0_g2	0.65	0.42	2.19	0	1.1	17.14	4.12	1.75
G25363_c0_g1	1.91	0.52	0.95	0.83	0.69	2.21	0.44	0.82
G27621_c0_g1	7.45	12.21	7.07	4.43	9.07	32.66	4.96	6.28
G28839_c0_g2	3.11	5.91	1.53	2.89	4.92	17.03	1.66	3.25
G28863_c0_g2	12.78	23.08	13.62	14.66	28.86	56.93	12.1	18.22
G29766_c1_g2	13.04	19.76	10.32	13.9	14.45	58.9	10.08	15.36
G29924_c0_g1	35.22	19.19	11.94	15.7	29.21	62.22	11.33	15.73
G30040_c0_g3	0.13	0.03	0.38	0.14	0.49	6.09	0.91	0.08
G30227_c1_g1	14.51	14.43	9.14	10.97	7.85	20.33	5.03	6.82
G31660_c0_g2	3.58	2.9	2.04	2.15	3.28	3.84	1.74	2.45
G32652_c0_g3	2.94	4.69	2.25	2.06	4.25	10.89	1.38	0.99
G33790_c0_g3	5.64	5.57	4.23	2.21	2.85	11.54	1.62	1.95
G33835_c2_g2	8.9	10.16	6.65	5.63	4.77	23.15	2.62	2.97
G34514_c0_g1	1.69	2.52	1.74	1.43	1.67	4.18	0.9	1.08
G34899_c4_g3	3.38	1.69	1.16	1.26	0.98	3.03	0.77	1.14
G35279_c0_g1	50	44.88	33.96	40.47	48.1	180.17	32.36	31.8
G35647_c2_g1	1.46	0.78	0.52	0.84	1.21	2.13	0.41	0.74
G36170_c4_g1	0	0	0	0.1	0.22	1.01	0	0
G37081_c2_g4	2.38	0	0	0	0	2.75	0	0
G37108_c5_g2	37.9	30.74	37.51	27.26	34.01	132.53	34.03	20.36
G37376_c0_g1	6.74	9.92	4.79	5.49	10.43	34.81	6.12	6.81
G37376_c0_g3	11.54	20.28	6.8	10.93	15.59	46.82	8.72	11.37
G37445_c3_g4	9.39	17.29	8.92	11.84	21.38	41.97	7.27	12.87
G37483_c5_g1	6.68	8.7	9.95	8.96	15.29	78.67	14.02	13.08
G39336_c0_g1	0	0	0	0	0	4.92	0	0
G40987_c0_g1	0	0	0	0	0	2.22	1.22	0
G41040_c0_g1	0	0	0	0	0	3.12	0	0
G43510_c0_g1	2.2	0	0	0	0.83	1.23	0.66	0.79
G47628_c0_g1	0	0.21	0	0.16	0.36	1.85	0.59	0.18
G52766_c0_g1	0	0	0	0	0	11.28	0	0
G53198_c0_g1	0	0	0	0	0.59	1.48	0	0
G57262_c0_g1	0.19	0.04	0.04	0	0.96	1.77	0	0.5
G58052_c0_g1	0	0	0	0	0	5.8	1.68	0
G58820_c0_g1	0	0	0	0	0	2.93	0	0
G63988_c0_g1	0	0	0	0	0	2.91	0	0
G71607_c0_g1	0	0	0	0	0	2.61	0	0
G71974_c0_g1	0	0	0	0	0	10.1	0	0
G7298_c0_g1	3.61	0.23	0	0	0	2.47	0	0
G93858_c0_g1	1.09	0	0	0	0.16	1.49	0	0.16
G97571_c0_g1	0	0	0	0	0	4.77	0	0
G98106_c0_g1	0	0	0	0	0	2.03	0.83	0
G101826_c0_g1	1.18	1.64	0.84	1.34	1.92	3.4	0.24	0.42
G103159_c0_g1	0	0	0	0	0	1.39	0	0
G104164_c0_g1	0	0	0	0	0	1.43	0	0
G104287_c0_g1	0	0	0	0	0	2.26	0	0
G104972_c0_g1	0	0	0	0	0	1.89	0	0
G106043_c0_g1	0	0	0	0	0	6.44	0	0
G106849_c0_g1	0.49	0	0	0.24	0.27	1.08	0	0
G11327_c0_g1	1.89	1.53	0.7	0.38	1.45	9.29	0.89	2.42
G116026_c0_g1	0	0	0	0	0.38	1.07	0.1	0.28
G11649_c0_g1	0	0	0.18	0.56	0.42	2.55	0	0
G117086_c0_g1	0	0	0	0	0	2.44	0.9	0
G117876_c0_g1	0	0	0	0	0	2.44	0	0
G119346_c0_g1	0	0	0	0	0	3.13	0.48	0
G123764_c0_g1	0	0	0	0	0	2.9	0	0
G12509_c0_g1	4.09	0	0	0	0	3.86	1.07	0
G12875_c0_g1	0	0	0.08	0	0	1.83	0.51	0.09
G131222_c0_g1	0	0	0	0	0	1.02	0	0
G132638_c0_g1	0.23	0	0	0	0.25	1	0	0
G1452_c0_g1	0	0	0	0	0	21.11	0	0
G14943_c0_g2	10.02	4.66	0.41	2.47	5.09	5.56	1.74	1.94
G15725_c1_g1	0	0	0	0	2.02	5.67	0	0
G16718_c0_g1	0	0	0	0	0.76	5.11	0	0.7
G17131_c0_g1	1.19	1.44	0.37	0.56	1.05	1.5	0.23	0
G17881_c0_g1	3.55	0	0	0	0	4.4	0	0
G19415_c0_g1	9.53	10.14	7.78	5.74	4.71	16.66	6.89	3.87
G19835_c0_g1	3.74	2.89	1.91	2.19	4.99	4.64	0	0
G22398_c0_g1	3.33	1.43	0.64	0.9	2.2	2.88	1.49	1.43
G2305_c0_g1	1.65	0.29	0	0.45	0.51	2.83	0.27	1.48
G23138_c0_g1	1.44	0.87	1.69	1.43	7.81	20.23	3.49	1.13
G24662_c0_g1	1.12	2.49	1.38	0.98	3.76	5.69	0.23	0.94
G24925_c0_g1	3.57	2.11	2.43	2.03	0.99	4.98	0.93	0.14
G26401_c0_g1	1.92	1.48	1.15	1.72	1.18	2.19	1.16	1.2
G27044_c1_g1	7.99	6.98	3.14	1.21	4.4	11.85	0.85	1.18
G27458_c0_g1	1.98	0.46	0.42	0.74	1.57	2.49	0.32	1.49
G27461_c0_g2	3.61	3.94	3.74	1.67	2.87	14.86	1.61	2.77
G27741_c0_g2	2.39	0	0	0.99	1.67	3.27	0	0
G28229_c9_g1	0.1	0.12	0.09	0.27	0.1	1.89	0.39	0.3
G28397_c1_g1	0	0	0	0	0	3.16	0	0
G28469_c0_g1	22.62	23.95	19.63	11.43	14.76	45.92	5.92	7.92
G28617_c0_g1	2.03	2.42	3.32	2.15	3.38	15.19	2.44	1.56
G30788_c0_g3	4.1	2.35	1.77	2.36	2.12	10.88	1.73	1.79
G30879_c0_g2	0	0.43	0.23	0.45	0.89	2.62	0.69	0.25
G30914_c1_g2	0.8	1.14	0	0.88	0	3.8	0	0
G32117_c5_g1	3.52	3.26	1.19	2.33	1.67	4.5	2.27	0.52
G32943_c4_g2	4.02	3.82	1.78	4.41	3.14	5.86	2.91	3.03
G32985_c0_g2	0	0.35	0	0	0.15	1.75	0	0
G33058_c2_g1	25.74	29	15.35	13.41	19.19	27.8	16.39	8.88
G33259_c0_g5	1.52	2.21	1.8	1.84	2.28	10.92	1.05	1.13
G33420_c0_g1	27.76	23.48	17.98	13.63	26.91	41.71	9.88	8.67
G33455_c1_g3	4.21	9.15	5.49	3.82	5.3	26.93	3.71	5.2
G33497_c0_g1	0.1	0.38	0.8	0.97	1.6	20.79	0.55	0.56
G33549_c1_g1	1.86	0.98	0.72	0.51	0.48	4.04	1.25	0.49
G33611_c2_g2	2.07	1.57	1.04	1.36	1.05	2.31	0.4	0.7
G33664_c1_g1	2.49	1	1.41	0.37	1.8	10.41	0.4	0.37
G34002_c3_g6	3.84	0.9	0	1.4	1.18	2.34	0.84	0.37
G34562_c3_g1	1.56	1.87	1.45	1.04	1.79	9.1	1.97	1.97
G34923_c4_g1	0.13	0.22	0.03	0.12	0.45	1.32	0.16	0.19
G35146_c0_g3	8.14	8.47	6.91	5.17	8.02	41	5.37	3.96
G35270_c0_g1	2.68	2.23	0.79	2.24	2.11	6.26	4.17	4.17
G35800_c0_g1	0.56	0.75	0.75	0.66	0.94	1.64	0.68	0.49
G3631_c0_g1	0.25	0.72	0.34	0.34	0.89	1.7	0.55	0.25
G36684_c1_g3	0	0	0	0	0	13.07	0	0
G36873_c1_g3	10.54	12.16	6.81	2.09	4.71	38.49	2.82	2.76
G37373_c4_g1	0.94	3.86	1.77	3.19	2.81	15.63	1.24	1.65
G38224_c0_g1	0	0	0	0	0	2.83	0	0
G41333_c0_g1	0.33	0	0	0.31	0.34	1.93	0.19	0.5
G44500_c0_g1	0	0	0	0	0	5.41	0	0
G45930_c0_g1	0	0	0	0	3.04	5.64	0	0
G45966_c0_g1	0	0	0	0	0	3.21	0	0
G48139_c0_g1	0	0	0	0	0	2.97	0	0
G50632_c0_g1	0	0	0	0	0	2.05	0	0
G52497_c0_g1	0	0	0.1	0	0.34	1.41	0	0
G56179_c0_g1	0.21	0	0	0.41	0.46	1.17	0.12	0
G5664_c0_g1	0.86	0.8	0	0.1	1.48	1.36	0.16	0.51
G58703_c0_g1	0	0	0	0	0	1.4	0	0
G60111_c0_g1	0	0	0	0	0	1.17	0.31	0
G62018_c0_g1	0.7	0	0	0	0.4	1.18	0	0
G62326_c0_g1	0.78	0	0	0	0.44	1.75	0	0
G65041_c0_g1	0	0	0	0	0	1.5	0.84	0
G66102_c0_g1	0	0	0	0	0	2.67	0	0
G71304_c0_g1	0	0	0	0	0	5.41	0	0
G7494_c0_g1	0	0	0	0	0	2.5	0	0
G7874_c0_g1	0.38	0.68	0.53	0.35	0.8	2.23	0.22	0.19
G79184_c0_g1	0	0	0	0	0	3.2	0	0
G83933_c0_g1	0	0	0	0	0	5.96	0	0
G85508_c0_g1	0	1.47	0	0	0	4.85	0	0
G85895_c0_g1	0	0	0	0	0	3.08	0	0
G86073_c0_g1	0.14	0.21	0	0.65	0.41	1	0.2	0.14
G86716_c0_g1	0	0	0	0	0	1.08	0.72	0
G87979_c0_g1	0	0	0	0	0	1.6	0	0
G89302_c0_g1	0	0	0	0	0	2.06	0	0
G89600_c0_g1	0	0	0	0	0	1.92	0	0
G90285_c0_g1	0.59	0.38	0	0	0.33	1.64	0.88	0
G92690_c0_g1	0	0	0	0	0	7.21	0	0
G94414_c0_g1	0	0	0	0	0	1.9	0	0
G96594_c0_g1	0	0	0	0	0	1.19	0	0
G97500_c0_g1	0	0	0	0	0	2.53	0	0
G97776_c0_g1	0	0	0	0	0	1.99	0	0
G106521_c0_g1	0	0	0	0	0.69	0	0	1.32
G132185_c0_g1	0	0	0	0.57	0	0	0.34	2.4
G16027_c0_g1	1.29	0.32	1.14	1.24	2.33	1.97	2.38	2.77
G21269_c0_g1	236.3	913.55	701.15	768.77	1508.92	2276.91	617.68	2001.97
G22201_c0_g1	0.18	0.1	0.34	0.29	0.32	1.87	0.56	0.77
G26200_c0_g1	7.86	16	5.66	13.23	16.63	5.64	20.77	33.29
G29262_c0_g1	0.15	1.16	0.89	1.13	1.65	2.16	0.75	1.74
G31300_c1_g1	1.37	0.56	3.82	1.57	3.79	14.8	5.29	5.13
G32554_c0_g1	175.4	263.65	545.64	353.59	431.89	1074.75	396.17	777.12
G34160_c3_g1	0.32	0.15	0.75	1.02	2.25	0.56	1.55	1.74
G34160_c3_g3	576.86	3448.97	3139.09	3517.73	5137.62	8852.11	2498.59	9423.9
G34961_c3_g1	0	0.22	0.29	0.21	0.19	1.01	1.26	0.65
G36926_c2_g2	11	3.06	17.46	15.34	18.25	50.94	25.25	25.54
G37440_c1_g1	9.34	3.57	14.47	12.79	16.34	54.23	20.41	23.44
G44704_c0_g1	0	0	0	0	0	0	1.02	1.74
G46174_c0_g1	0	0	0	0	0	0	1.68	5.61
G505_c0_g1	0.25	0	0	0	0	1.66	0.59	0.79
G50846_c0_g1	0	0	0	0	0	0.48	0.26	1.86
G65593_c0_g1	0	0	0	0	0	1.61	0.22	0.77
G73112_c0_g1	0.18	0.05	0.13	0.43	0.71	0.65	0.26	1.43
G87689_c0_g1	0	0	0	0	0	0.38	0.2	1.8
G102954_c0_g1	0	0	0	0	0	0	0.55	1.9
G125272_c0_g1	0	0	0	0.17	0.96	0.59	0.1	1.12
G125516_c0_g1	0	0	0	0	0	0.25	0.4	1.66
G15820_c1_g1	0	0	0	0	0	0	0.6	2.08
G16372_c0_g1	0	0.88	0	0	1.54	2.22	2.04	2.14
G19208_c0_g1	0.26	0.1	0.26	0.44	0.49	0.34	0.09	2.18
G19790_c0_g1	0	0.15	0.18	0.3	0.66	0.21	0.07	1.64
G21254_c0_g1	0	0	0	0.58	0	0	3.5	3.08
G23445_c0_g1	0.53	0.86	0.39	2.44	1.89	0.34	2.78	3.14
G23732_c0_g1	0	1.21	0	3.71	3.15	4.01	2.78	2.9
G24934_c1_g1	0	0	0	0.16	0.92	1.63	0.1	2
G25238_c0_g1	0.57	1.82	3.07	4.37	5.86	1.63	2.21	7.23
G30924_c0_g1	1.9	1.97	2.09	1.72	3.15	2.81	1.27	5.82
G30937_c1_g3	13.42	3.57	0.28	20.38	50.37	77.68	5.7	85.69
G31441_c0_g1	0.84	0.55	3.22	3.25	2.72	2.36	1.54	6.52
G35939_c5_g1	0	0	0	0.32	1.09	1.08	0	1.73
G45855_c0_g1	0.32	0	0	1.26	0.36	1.77	1.14	1.36
G47986_c0_g1	0	0	0	0	1.34	0	0	2.5
G49079_c0_g1	0	0	0	0	0	0	1.36	2.34
G53860_c0_g1	0	0	0	0.39	0	0	1.17	1.24
G57085_c0_g1	0	0	0	0	0	0.97	0.54	1.87
G57173_c0_g1	0.16	0	0.07	0	0.4	0	0.22	1.02
G58236_c0_g1	0	0	0.2	0	0.46	0	0.13	1.13
G74502_c0_g1	0	0	0	0.54	0.61	1.2	0	1.15
G78567_c0_g1	0	0	0	0	0	1	0.32	0.57
G88336_c0_g1	0	0	0	0	1.05	3	0	2.9
G91850_c0_g1	0	0	0	0	0	0	0.86	1.48
G93241_c0_g1	0	0	0	0	0	0	0.81	2.77
